# Supplementary material for: N-Cyclo­hexyl-2-(5-meth­oxy-1H-indol-3-yl)-2-oxoacetamide
Source: Acta Crystallogr Sect E Struct Rep Online. 2011 Jan 8;67(Pt 2):o288. doi: 10.1107/S1600536810054656 (PMC3051520; doi:10.1107/S1600536810054656)
Supplement: Supplementary file 1 [file e-67-0o288-sup1.cif]

##############################################################################
###                                                                        ###
###        Electronic paper (Acta Crystallographica Section E)             ###
###                                                                        ###
##############################################################################
#                                                                            #
# This CIF contains the data in a paper accepted for publication in Acta     #
# Crystallographica Section E. It conforms to the requirements of Notes      #
# for Authors for Section E, and has been peer reviewed under the auspices   #
# of the IUCr Commission on Journals.                                        #
#                                                                            #
# Full details of the Crystallographic Information File format               #
# are given in the paper "The Crystallographic Information File (CIF):       #
# a New Standard Archive File for Crystallography" by S. R. Hall, F. H.      #
# Allen and I. D. Brown [Acta Cryst. (1991), A47, 655-685].                  #
#                                                                            #
# The current version of the core CIF dictionary is obtainable from          #
# ftp://ftp.iucr.org/pub/cif_core.dic. The current version number is 2.4.    #
#                                                                            #
# Software is freely available for graphical display of the structure(s) in  #
# this CIF.  For information consult the CIF home page http://www.iucr.org/  #
# cif/home.html                                                              #
#                                                                            #
# This file may be used for bona fide research purposes within the           #
# scientific community so long as proper attribution is given to the journal # 
# article from which it was obtained.                                        #
#                                                                            #
##############################################################################
                                             
data_I
_audit_creation_method     SHELXL-97
_chemical_name_systematic
;
<i>N</i>-Cyclohexyl-2-(5-methoxy-1<i>H</i>-indol-3-yl)-2-oxoacetamide
;
_chemical_name_common     ?
_chemical_formula_moiety     'C17 H20 N2 O3'
_chemical_formula_sum     'C17 H20 N2 O3'
_chemical_formula_iupac     'C17 H20 N2 O3'
_chemical_formula_weight     300.35
_chemical_melting_point     ?
_symmetry_cell_setting     monoclinic
_symmetry_space_group_name_H-M     'P 21'
_symmetry_space_group_name_Hall     'P 2yb'
loop_
    _symmetry_equiv_pos_as_xyz
    'x, y, z'
    '-x, y+1/2, -z'
_cell_length_a     5.083(3)
_cell_length_b     27.336(13)
_cell_length_c     5.220(3)
_cell_angle_alpha     90.00
_cell_angle_beta     91.977(12)
_cell_angle_gamma     90.00
_cell_volume     724.9(6)
_cell_formula_units_Z     2
_cell_measurement_reflns_used     2636
_cell_measurement_theta_min     1.5
_cell_measurement_theta_max     27.9
_cell_measurement_temperature     113(2)
_exptl_crystal_description     Prism
_exptl_crystal_colour     Colourless
_exptl_crystal_size_max     0.20
_exptl_crystal_size_mid     0.18
_exptl_crystal_size_min     0.10
_exptl_crystal_density_diffrn     1.376
_exptl_crystal_density_meas     ?
_exptl_crystal_density_method     'not measured'
_exptl_crystal_F_000     320
_exptl_absorpt_coefficient_mu     0.095
_exptl_absorpt_correction_type     multi-scan
_exptl_absorpt_process_details     '(CrystalClear; Rigaku, 2005)'
_exptl_absorpt_correction_T_min     0.9812
_exptl_absorpt_correction_T_max     0.9906
_exptl_special_details
;
;
_diffrn_ambient_temperature     113(2)
_diffrn_radiation_type     MoK\a
_diffrn_radiation_wavelength     0.71073
_diffrn_radiation_source     'rotating anode'
_diffrn_radiation_monochromator     multilayer
_diffrn_measurement_device_type     'Rigaku Saturn CCD area-detector'
_diffrn_measurement_method     '\w and \f'
_diffrn_detector_area_resol_mean     14.63
_diffrn_reflns_number     7342
_diffrn_reflns_av_R_equivalents     0.0417
_diffrn_reflns_av_sigmaI/netI     0.0415
_diffrn_reflns_theta_min     1.49
_diffrn_reflns_theta_max     27.90
_diffrn_reflns_theta_full     27.90
_diffrn_measured_fraction_theta_max     0.998
_diffrn_measured_fraction_theta_full     0.998
_diffrn_reflns_limit_h_min     -6
_diffrn_reflns_limit_h_max     6
_diffrn_reflns_limit_k_min     -36
_diffrn_reflns_limit_k_max     31
_diffrn_reflns_limit_l_min     -6
_diffrn_reflns_limit_l_max     6
_diffrn_standards_number     0
_diffrn_standards_interval_count     0
_diffrn_standards_interval_time     0
_diffrn_standards_decay_%     0
_refine_special_details
;
Refinement of <i>F</i>^2^ against ALL reflections. The weighted <i>R</i>-factor
<i>wR</i> and goodness of fit <i>S</i> are based on <i>F</i>^2^, conventional
<i>R</i>-factors <i>R</i> are based on <i>F</i>, with <i>F</i> set to zero for
negative <i>F</i>^2^. The threshold expression of <i>F</i>^2^ >
\s(<i>F</i>^2^) is used only for calculating <i>R</i>-factors(gt) <i>etc</i>.
and is not relevant to the choice of reflections for refinement.
<i>R</i>-factors based on <i>F</i>^2^ are statistically about twice as large
as those based on <i>F</i>, and <i>R</i>- factors based on ALL data will be
even larger. Along with the meaningless absolute structure parameter value
(and s.u. value) obtained from any refinement with Friedel pairs, as
justification of the merging of Friedel-pair data.
;
_reflns_number_total     1764
_reflns_number_gt     1569
_reflns_threshold_expression     I>2sigma(I)
_refine_ls_structure_factor_coef     Fsqd
_refine_ls_matrix_type     full
_refine_ls_R_factor_all     0.0416
_refine_ls_R_factor_gt     0.0345
_refine_ls_wR_factor_gt     0.0723
_refine_ls_wR_factor_ref     0.0755
_refine_ls_goodness_of_fit_ref     1.017
_refine_ls_restrained_S_all     1.017
_refine_ls_number_reflns     1764
_refine_ls_number_parameters     208
_refine_ls_number_restraints     1
_refine_ls_hydrogen_treatment     mixed
_refine_ls_weighting_scheme     calc
_refine_ls_weighting_details
                 'calc w=1/[\s^2^(Fo^2^)+(0.0439P)^2^] where P=(Fo^2^+2Fc^2^)/3'
_atom_sites_solution_hydrogens     geom
_atom_sites_solution_primary     direct
_atom_sites_solution_secondary     difmap
_refine_ls_shift/su_max     0.003
_refine_ls_shift/su_mean     0.000
_refine_diff_density_max     0.229
_refine_diff_density_min     -0.176
_refine_ls_extinction_method     none
_refine_ls_extinction_coef     ?
loop_
    _atom_type_symbol
    _atom_type_description
    _atom_type_scat_dispersion_real
    _atom_type_scat_dispersion_imag
    _atom_type_scat_source
    'C' 'C' 0.0033 0.0000
                         'International Tables Vol C Tables 4.2.6.8 and 6.1.1.4'
    'H' 'H' 0.0000 0.0000
                         'International Tables Vol C Tables 4.2.6.8 and 6.1.1.4'
    'N' 'N' 0.0061 0.0000
                         'International Tables Vol C Tables 4.2.6.8 and 6.1.1.4'
    'O' 'O' 0.0106 0.0000
                         'International Tables Vol C Tables 4.2.6.8 and 6.1.1.4'
_computing_data_collection     'CrystalClear (Rigaku, 2005)'
_computing_cell_refinement     'CrystalClear (Rigaku, 2005)'
_computing_data_reduction     'CrystalClear (Rigaku, 2005)'
_computing_structure_solution     'SHELXTL (Sheldrick, 2008)'
_computing_structure_refinement     'SHELXTL (Sheldrick, 2008)'
_computing_molecular_graphics     'XP in SHELXTL (Sheldrick, 2008)'
_computing_publication_material     'SHELXTL (Sheldrick, 2008)'
loop_
    _atom_site_type_symbol
    _atom_site_label
    _atom_site_fract_x
    _atom_site_fract_y
    _atom_site_fract_z
    _atom_site_U_iso_or_equiv
    _atom_site_adp_type
    _atom_site_calc_flag
    _atom_site_refinement_flags
    _atom_site_occupancy
    _atom_site_disorder_assembly
    _atom_site_disorder_group
    O O1 -0.1844(3) 0.03318(6) 0.3071(3) 0.0242(4) Uani d . 1 . .
    O O2 -0.1506(3) 0.20016(5) 0.8241(3) 0.0181(3) Uani d . 1 . .
    O O3 0.3519(3) 0.28545(6) 0.8311(3) 0.0209(4) Uani d . 1 . .
    N N1 0.4663(4) 0.19176(7) 0.2050(3) 0.0175(4) Uani d . 1 . .
    N N2 -0.0791(4) 0.29907(6) 0.8997(3) 0.0167(4) Uani d . 1 . .
    C C1 -0.3621(4) 0.03287(9) 0.5127(5) 0.0241(5) Uani d . 1 . .
    H H1A -0.2627 0.0360 0.6761 0.036 Uiso calc R 1 . .
    H H1B -0.4607 0.0021 0.5106 0.036 Uiso calc R 1 . .
    H H1C -0.4851 0.0603 0.4927 0.036 Uiso calc R 1 . .
    C C2 -0.0281(4) 0.07411(8) 0.2854(4) 0.0191(5) Uani d . 1 . .
    C C3 0.1505(4) 0.07156(8) 0.0851(4) 0.0207(5) Uani d . 1 . .
    H H3 0.1508 0.0435 -0.0223 0.025 Uiso calc R 1 . .
    C C4 0.3242(4) 0.10905(8) 0.0430(4) 0.0185(4) Uani d . 1 . .
    H H4 0.4446 0.1075 -0.0920 0.022 Uiso calc R 1 . .
    C C5 0.3169(4) 0.14924(7) 0.2052(4) 0.0158(4) Uani d . 1 . .
    C C6 0.3895(4) 0.22142(8) 0.3936(4) 0.0182(4) Uani d . 1 . .
    H H6 0.4632 0.2526 0.4319 0.022 Uiso calc R 1 . .
    C C7 0.1850(4) 0.19958(8) 0.5251(4) 0.0147(4) Uani d . 1 . .
    C C8 0.1372(4) 0.15268(8) 0.4031(4) 0.0153(4) Uani d . 1 . .
    C C9 -0.0386(4) 0.11418(8) 0.4453(4) 0.0170(4) Uani d . 1 . .
    H H9 -0.1603 0.1156 0.5792 0.020 Uiso calc R 1 . .
    C C10 0.0403(4) 0.22048(7) 0.7283(4) 0.0150(4) Uani d . 1 . .
    C C11 0.1203(4) 0.27147(7) 0.8258(4) 0.0154(4) Uani d . 1 . .
    C C12 -0.0360(4) 0.35000(7) 0.9780(4) 0.0168(4) Uani d . 1 . .
    H H12 0.1085 0.3636 0.8739 0.020 Uiso calc R 1 . .
    C C13 -0.2834(4) 0.38039(8) 0.9209(4) 0.0187(4) Uani d . 1 . .
    H H13A -0.4302 0.3675 1.0208 0.022 Uiso calc R 1 . .
    H H13B -0.3340 0.3777 0.7366 0.022 Uiso calc R 1 . .
    C C14 -0.2356(5) 0.43413(8) 0.9899(4) 0.0194(5) Uani d . 1 . .
    H H14A -0.4000 0.4529 0.9587 0.023 Uiso calc R 1 . .
    H H14B -0.0995 0.4478 0.8793 0.023 Uiso calc R 1 . .
    C C15 -0.1453(4) 0.43918(8) 1.2721(4) 0.0184(4) Uani d . 1 . .
    H H15A -0.1048 0.4739 1.3106 0.022 Uiso calc R 1 . .
    H H15B -0.2888 0.4287 1.3832 0.022 Uiso calc R 1 . .
    C C16 0.0984(4) 0.40803(8) 1.3293(4) 0.0205(5) Uani d . 1 . .
    H H16A 0.1486 0.4106 1.5137 0.025 Uiso calc R 1 . .
    H H16B 0.2466 0.4206 1.2301 0.025 Uiso calc R 1 . .
    C C17 0.0493(4) 0.35425(8) 1.2602(4) 0.0185(5) Uani d . 1 . .
    H H17A 0.2123 0.3351 1.2934 0.022 Uiso calc R 1 . .
    H H17B -0.0897 0.3408 1.3682 0.022 Uiso calc R 1 . .
    H H1 0.603(6) 0.2006(11) 0.090(6) 0.042(8) Uiso d . 1 . .
    H H2 -0.240(5) 0.2875(10) 0.891(5) 0.027(7) Uiso d . 1 . .
loop_
    _atom_site_aniso_label
    _atom_site_aniso_U_11
    _atom_site_aniso_U_22
    _atom_site_aniso_U_33
    _atom_site_aniso_U_12
    _atom_site_aniso_U_13
    _atom_site_aniso_U_23
    O1 0.0251(8) 0.0167(8) 0.0310(9) -0.0030(7) 0.0032(7) -0.0044(7)
    O2 0.0158(7) 0.0174(8) 0.0214(8) -0.0014(6) 0.0052(6) -0.0016(6)
    O3 0.0157(7) 0.0193(8) 0.0277(9) -0.0012(6) 0.0022(6) -0.0038(6)
    N1 0.0182(9) 0.0182(9) 0.0167(9) 0.0019(7) 0.0070(7) -0.0002(7)
    N2 0.0132(9) 0.0159(9) 0.0211(10) -0.0008(7) 0.0020(7) -0.0023(7)
    C1 0.0225(12) 0.0194(11) 0.0303(13) -0.0028(10) 0.0008(10) 0.0029(9)
    C2 0.0180(11) 0.0165(11) 0.0226(11) 0.0014(8) -0.0016(9) -0.0004(8)
    C3 0.0249(12) 0.0198(11) 0.0171(11) 0.0046(9) -0.0033(9) -0.0045(9)
    C4 0.0190(10) 0.0210(12) 0.0155(10) 0.0043(9) 0.0015(8) -0.0021(8)
    C5 0.0169(10) 0.0169(10) 0.0137(10) 0.0016(8) 0.0016(8) 0.0023(8)
    C6 0.0183(10) 0.0175(11) 0.0189(10) 0.0013(9) 0.0011(8) 0.0005(8)
    C7 0.0133(9) 0.0139(10) 0.0168(10) 0.0014(8) 0.0012(8) 0.0007(8)
    C8 0.0128(10) 0.0176(10) 0.0155(10) 0.0027(8) 0.0008(8) 0.0006(8)
    C9 0.0160(10) 0.0179(11) 0.0171(10) 0.0005(9) 0.0017(8) 0.0031(8)
    C10 0.0144(10) 0.0138(10) 0.0169(10) 0.0016(8) 0.0003(8) 0.0007(8)
    C11 0.0163(10) 0.0159(11) 0.0141(10) -0.0001(8) 0.0025(8) 0.0006(8)
    C12 0.0173(10) 0.0137(10) 0.0196(11) 0.0004(8) 0.0028(9) -0.0011(8)
    C13 0.0197(10) 0.0164(10) 0.0200(11) 0.0005(9) 0.0019(9) -0.0015(8)
    C14 0.0204(11) 0.0154(10) 0.0225(11) 0.0022(8) 0.0035(9) 0.0023(8)
    C15 0.0199(11) 0.0148(10) 0.0209(11) 0.0004(8) 0.0053(9) -0.0024(8)
    C16 0.0227(11) 0.0195(11) 0.0194(11) 0.0010(9) 0.0011(9) -0.0013(8)
    C17 0.0199(11) 0.0174(11) 0.0182(11) 0.0038(9) 0.0001(9) -0.0015(8)
_geom_special_details
;
All e.s.d.'s (except the e.s.d. in the dihedral angle between two l.s. planes)
are estimated using the full covariance matrix. The cell e.s.d.'s are taken
into account individually in the estimation of e.s.d.'s in distances, angles
and torsion angles; correlations between e.s.d.'s in cell parameters are only
used when they are defined by crystal symmetry. An approximate (isotropic)
treatment of cell e.s.d.'s is used for estimating e.s.d.'s involving l.s.
planes.
;
loop_
    _geom_bond_atom_site_label_1
    _geom_bond_atom_site_label_2
    _geom_bond_site_symmetry_2
    _geom_bond_distance
    _geom_bond_publ_flag
    O1 C2 . 1.379(3) ?
    O1 C1 . 1.427(3) ?
    O2 C10 . 1.238(2) ?
    O3 C11 . 1.237(2) ?
    N1 C6 . 1.344(3) ?
    N1 C5 . 1.389(3) ?
    N1 H1 . 0.96(3) ?
    N2 C11 . 1.331(3) ?
    N2 C12 . 1.465(3) ?
    N2 H2 . 0.88(3) ?
    C1 H1A . 0.9800 ?
    C1 H1B . 0.9800 ?
    C1 H1C . 0.9800 ?
    C2 C9 . 1.379(3) ?
    C2 C3 . 1.409(3) ?
    C3 C4 . 1.375(3) ?
    C3 H3 . 0.9500 ?
    C4 C5 . 1.388(3) ?
    C4 H4 . 0.9500 ?
    C5 C8 . 1.405(3) ?
    C6 C7 . 1.399(3) ?
    C6 H6 . 0.9500 ?
    C7 C10 . 1.431(3) ?
    C7 C8 . 1.448(3) ?
    C8 C9 . 1.403(3) ?
    C9 H9 . 0.9500 ?
    C10 C11 . 1.534(3) ?
    C12 C17 . 1.526(3) ?
    C12 C13 . 1.528(3) ?
    C12 H12 . 1.0000 ?
    C13 C14 . 1.530(3) ?
    C13 H13A . 0.9900 ?
    C13 H13B . 0.9900 ?
    C14 C15 . 1.534(3) ?
    C14 H14A . 0.9900 ?
    C14 H14B . 0.9900 ?
    C15 C16 . 1.524(3) ?
    C15 H15A . 0.9900 ?
    C15 H15B . 0.9900 ?
    C16 C17 . 1.532(3) ?
    C16 H16A . 0.9900 ?
    C16 H16B . 0.9900 ?
    C17 H17A . 0.9900 ?
    C17 H17B . 0.9900 ?
loop_
    _geom_angle_atom_site_label_1
    _geom_angle_atom_site_label_2
    _geom_angle_atom_site_label_3
    _geom_angle_site_symmetry_1
    _geom_angle_site_symmetry_3
    _geom_angle
    _geom_angle_publ_flag
    C2 O1 C1 . . 116.63(17) ?
    C6 N1 C5 . . 109.37(18) ?
    C6 N1 H1 . . 122.6(18) ?
    C5 N1 H1 . . 128.1(18) ?
    C11 N2 C12 . . 120.74(17) ?
    C11 N2 H2 . . 119.9(18) ?
    C12 N2 H2 . . 119.2(18) ?
    O1 C1 H1A . . 109.5 ?
    O1 C1 H1B . . 109.5 ?
    H1A C1 H1B . . 109.5 ?
    O1 C1 H1C . . 109.5 ?
    H1A C1 H1C . . 109.5 ?
    H1B C1 H1C . . 109.5 ?
    C9 C2 O1 . . 124.05(18) ?
    C9 C2 C3 . . 121.8(2) ?
    O1 C2 C3 . . 114.11(19) ?
    C4 C3 C2 . . 121.0(2) ?
    C4 C3 H3 . . 119.5 ?
    C2 C3 H3 . . 119.5 ?
    C3 C4 C5 . . 117.46(19) ?
    C3 C4 H4 . . 121.3 ?
    C5 C4 H4 . . 121.3 ?
    C4 C5 N1 . . 129.47(18) ?
    C4 C5 C8 . . 122.22(19) ?
    N1 C5 C8 . . 108.29(18) ?
    N1 C6 C7 . . 109.98(19) ?
    N1 C6 H6 . . 125.0 ?
    C7 C6 H6 . . 125.0 ?
    C6 C7 C10 . . 127.11(19) ?
    C6 C7 C8 . . 106.15(17) ?
    C10 C7 C8 . . 126.63(17) ?
    C9 C8 C5 . . 119.91(19) ?
    C9 C8 C7 . . 133.89(18) ?
    C5 C8 C7 . . 106.20(18) ?
    C2 C9 C8 . . 117.55(18) ?
    C2 C9 H9 . . 121.2 ?
    C8 C9 H9 . . 121.2 ?
    O2 C10 C7 . . 123.40(19) ?
    O2 C10 C11 . . 118.42(18) ?
    C7 C10 C11 . . 118.15(17) ?
    O3 C11 N2 . . 123.5(2) ?
    O3 C11 C10 . . 121.94(18) ?
    N2 C11 C10 . . 114.56(18) ?
    N2 C12 C17 . . 112.11(17) ?
    N2 C12 C13 . . 110.36(18) ?
    C17 C12 C13 . . 110.58(17) ?
    N2 C12 H12 . . 107.9 ?
    C17 C12 H12 . . 107.9 ?
    C13 C12 H12 . . 107.9 ?
    C12 C13 C14 . . 110.68(18) ?
    C12 C13 H13A . . 109.5 ?
    C14 C13 H13A . . 109.5 ?
    C12 C13 H13B . . 109.5 ?
    C14 C13 H13B . . 109.5 ?
    H13A C13 H13B . . 108.1 ?
    C13 C14 C15 . . 110.64(18) ?
    C13 C14 H14A . . 109.5 ?
    C15 C14 H14A . . 109.5 ?
    C13 C14 H14B . . 109.5 ?
    C15 C14 H14B . . 109.5 ?
    H14A C14 H14B . . 108.1 ?
    C16 C15 C14 . . 110.60(18) ?
    C16 C15 H15A . . 109.5 ?
    C14 C15 H15A . . 109.5 ?
    C16 C15 H15B . . 109.5 ?
    C14 C15 H15B . . 109.5 ?
    H15A C15 H15B . . 108.1 ?
    C15 C16 C17 . . 111.42(19) ?
    C15 C16 H16A . . 109.3 ?
    C17 C16 H16A . . 109.3 ?
    C15 C16 H16B . . 109.3 ?
    C17 C16 H16B . . 109.3 ?
    H16A C16 H16B . . 108.0 ?
    C12 C17 C16 . . 109.81(17) ?
    C12 C17 H17A . . 109.7 ?
    C16 C17 H17A . . 109.7 ?
    C12 C17 H17B . . 109.7 ?
    C16 C17 H17B . . 109.7 ?
    H17A C17 H17B . . 108.2 ?
loop_
    _geom_torsion_atom_site_label_1
    _geom_torsion_atom_site_label_2
    _geom_torsion_atom_site_label_3
    _geom_torsion_atom_site_label_4
    _geom_torsion_site_symmetry_1
    _geom_torsion_site_symmetry_2
    _geom_torsion_site_symmetry_3
    _geom_torsion_site_symmetry_4
    _geom_torsion
    _geom_torsion_publ_flag
    C1 O1 C2 C9 . . . . -1.3(3) ?
    C1 O1 C2 C3 . . . . 177.67(19) ?
    C9 C2 C3 C4 . . . . 0.6(3) ?
    O1 C2 C3 C4 . . . . -178.4(2) ?
    C2 C3 C4 C5 . . . . 0.1(3) ?
    C3 C4 C5 N1 . . . . -179.4(2) ?
    C3 C4 C5 C8 . . . . -1.2(3) ?
    C6 N1 C5 C4 . . . . 178.7(2) ?
    C6 N1 C5 C8 . . . . 0.3(2) ?
    C5 N1 C6 C7 . . . . -0.2(2) ?
    N1 C6 C7 C10 . . . . -176.2(2) ?
    N1 C6 C7 C8 . . . . 0.1(2) ?
    C4 C5 C8 C9 . . . . 1.5(3) ?
    N1 C5 C8 C9 . . . . -179.95(19) ?
    C4 C5 C8 C7 . . . . -178.77(19) ?
    N1 C5 C8 C7 . . . . -0.2(2) ?
    C6 C7 C8 C9 . . . . 179.8(2) ?
    C10 C7 C8 C9 . . . . -3.9(4) ?
    C6 C7 C8 C5 . . . . 0.1(2) ?
    C10 C7 C8 C5 . . . . 176.4(2) ?
    O1 C2 C9 C8 . . . . 178.57(19) ?
    C3 C2 C9 C8 . . . . -0.4(3) ?
    C5 C8 C9 C2 . . . . -0.7(3) ?
    C7 C8 C9 C2 . . . . 179.7(2) ?
    C6 C7 C10 O2 . . . . 174.9(2) ?
    C8 C7 C10 O2 . . . . -0.7(3) ?
    C6 C7 C10 C11 . . . . -2.9(3) ?
    C8 C7 C10 C11 . . . . -178.55(19) ?
    C12 N2 C11 O3 . . . . 4.1(3) ?
    C12 N2 C11 C10 . . . . -175.09(18) ?
    O2 C10 C11 O3 . . . . 148.5(2) ?
    C7 C10 C11 O3 . . . . -33.6(3) ?
    O2 C10 C11 N2 . . . . -32.4(3) ?
    C7 C10 C11 N2 . . . . 145.54(19) ?
    C11 N2 C12 C17 . . . . -85.5(2) ?
    C11 N2 C12 C13 . . . . 150.80(19) ?
    N2 C12 C13 C14 . . . . -177.23(17) ?
    C17 C12 C13 C14 . . . . 58.2(2) ?
    C12 C13 C14 C15 . . . . -56.8(2) ?
    C13 C14 C15 C16 . . . . 55.7(2) ?
    C14 C15 C16 C17 . . . . -56.4(2) ?
    N2 C12 C17 C16 . . . . 178.52(17) ?
    C13 C12 C17 C16 . . . . -57.9(2) ?
    C15 C16 C17 C12 . . . . 57.4(2) ?
loop_
    _geom_hbond_atom_site_label_D
    _geom_hbond_atom_site_label_H
    _geom_hbond_atom_site_label_A
    _geom_hbond_site_symmetry_A
    _geom_hbond_distance_DH
    _geom_hbond_distance_HA
    _geom_hbond_distance_DA
    _geom_hbond_angle_DHA
    N1 H1 O2 1_654 0.96(3) 1.90(3) 2.840(2) 164(3)
    N2 H2 O3 1_455 0.88(3) 2.09(3) 2.926(3) 160(3)
data_global
_journal_date_recd_electronic     2010-12-21
_journal_date_accepted     2010-12-29
_journal_name_full     'Acta Crystallographica, Section E'
_journal_year     2011
_journal_volume     67
_journal_issue      2
_journal_page_first     o288
_journal_page_last     o288
_journal_paper_category     QO
_journal_coeditor_code     CV5025
_publ_contact_author_name     'Hong Chen'
_publ_contact_author_address
;
Tianjin Key Laboratory for Biomarkers of Occupational
and Environmental Hazards,
Tianjin 300162,
People's Republic of China
;
_publ_contact_author_email     'tjch2010@yahoo.cn'
_publ_contact_author_fax     '+86-22-60578542'
_publ_contact_author_phone     '+86-22-60578542'
_publ_section_title
;
<i>N</i>-Cyclohexyl-2-(5-methoxy-1<i>H</i>-indol-3-yl)-2-oxoacetamide
;
loop_
    _publ_author_name
    _publ_author_footnote
    _publ_author_address
    'Jing Liu' .
;
School of Pharmacy,
Tianjin Medical University,
Tianjin 300070,
People's Republic of China
;
    'Yong-Feng Liu' .
;
Room of Pharmacognosy,
Medical College of Chinese People's Armed Police Forces,
Tianjin 300162
People's Republic of China
;
    'Shi Zhang' .
;
Room of Pharmacognosy,
Medical College of Chinese People's Armed Police Forces,
Tianjin 300162
People's Republic of China
;
    'Ying Gao' .
;
Room of Pharmacognosy,
Medical College of Chinese People's Armed Police Forces,
Tianjin 300162
People's Republic of China
;
    'Hong Chen' .
;
Tianjin Key Laboratory for Biomarkers of Occupational and Environmental Hazards
Tianjin 300162,
People's Republic of China
;
