# Supplementary material for: N-Cyclo­hexyl-2-(5-meth­oxy-1H-indol-3-yl)-2-oxoacetamide
Source: Acta Crystallogr Sect E Struct Rep Online. 2011 Jan 8;67(Pt 2):o288. doi: 10.1107/S1600536810054656 (PMC3051520; doi:10.1107/S1600536810054656)
Supplement: Supplementary file 2 [file e-67-0o288-Isup2.hkl]

# 
# h,k,l, Fc-squared, Fo-squared, sigma(Fo-squared) and status flag 
# 
data_I
_shelx_title ' M101204C1 in P2(1)' 
_shelx_refln_list_code          4 
_shelx_F_calc_maximum       80.29 
_exptl_crystal_F_000       320.00 
_reflns_d_resolution_high  0.7593 
 
loop_ 
 _symmetry_equiv_pos_as_xyz 
 'x, y, z' 
 '-x, y+1/2, -z' 
 
_cell_length_a     5.0827 
_cell_length_b    27.3364 
_cell_length_c     5.2205 
_cell_angle_alpha  90.000 
_cell_angle_beta   91.977 
_cell_angle_gamma  90.000 
 
_shelx_F_squared_multiplier     1.000 
 
loop_ 
 _refln_index_h 
 _refln_index_k 
 _refln_index_l 
 _refln_F_squared_calc 
 _refln_F_squared_meas 
 _refln_F_squared_sigma 
 _refln_observed_status 
   1   0   0     4149.58     4338.45     32.36 o 
   2   0   0        0.33        0.49      0.44 o 
   3   0   0        3.96        4.75      1.17 o 
   4   0   0      236.64      234.49     11.06 o 
   5   0   0        4.09        1.44      2.73 o 
   6   0   0       85.69       89.26      5.75 o 
   1   1   0     1013.77      998.60      4.42 o 
   2   1   0      408.09      414.32      3.07 o 
   3   1   0      168.42      174.07      2.93 o 
   4   1   0        1.04        0.87      1.08 o 
   5   1   0       63.28       71.20      3.67 o 
   6   1   0       79.04       75.88      3.54 o 
   0   2   0     1385.33     1441.67      6.63 o 
   1   2   0      290.57      251.97      1.48 o 
   2   2   0      372.48      377.52      3.00 o 
   3   2   0       83.37       81.26      2.00 o 
   4   2   0       63.96       63.66      3.48 o 
   5   2   0       37.48       40.71      5.42 o 
   6   2   0      153.66      155.71      7.15 o 
   1   3   0     1872.17     1859.70     15.84 o 
   2   3   0      333.66      333.88      2.83 o 
   3   3   0        5.47        5.19      1.07 o 
   4   3   0        3.64        3.98      1.71 o 
   5   3   0       38.91       41.74      2.71 o 
   6   3   0       88.27       92.96      6.21 o 
   0   4   0      359.51      330.45      2.36 o 
   1   4   0      798.32      768.15      5.48 o 
   2   4   0      159.95      174.52      1.82 o 
   3   4   0      741.36      733.97     10.83 o 
   4   4   0      116.98      112.48      5.63 o 
   5   4   0       63.98       64.87      3.16 o 
   6   4   0        0.13        1.35      2.24 o 
   1   5   0     1410.10     1389.31     11.30 o 
   2   5   0      363.16      374.05      3.19 o 
   3   5   0      384.94      382.08     14.52 o 
   4   5   0       40.66       35.10      2.72 o 
   5   5   0      345.28      373.05      6.37 o 
   6   5   0       53.91       47.23      5.01 o 
   0   6   0     1445.95     1341.87     10.34 o 
   1   6   0       98.54       86.28      0.96 o 
   2   6   0       42.97       37.79      0.87 o 
   3   6   0      209.98      216.19      4.72 o 
   4   6   0       37.31       33.27      2.99 o 
   5   6   0      115.65      109.76      3.68 o 
   6   6   0       14.79        9.49      5.67 o 
   1   7   0      870.92      834.01      5.45 o 
   2   7   0      284.19      296.58      2.94 o 
   3   7   0      100.60      105.39      2.25 o 
   4   7   0       87.18       83.93      3.47 o 
   5   7   0      178.59      184.10      4.23 o 
   6   7   0       51.95       50.97      5.02 o 
   0   8   0     1250.40     1231.03     12.33 o 
   1   8   0      372.20      366.41      2.76 o 
   2   8   0      850.60      898.57      8.88 o 
   3   8   0      648.69      652.37     11.48 o 
   4   8   0      212.61      186.62      7.13 o 
   5   8   0      121.79      120.28      4.30 o 
   6   8   0        7.59        5.66      2.39 o 
   1   9   0      331.42      340.66      3.08 o 
   2   9   0      645.91      681.57      6.91 o 
   3   9   0       63.65       66.69      1.69 o 
   4   9   0       95.62      102.88      3.07 o 
   5   9   0       67.93       67.23      6.22 o 
   6   9   0       43.53       41.56      4.54 o 
   0  10   0      244.27      242.52      2.75 o 
   1  10   0      108.78      106.97      1.55 o 
   2  10   0       60.14       63.82      1.37 o 
   3  10   0        6.98        6.39      0.99 o 
   4  10   0        7.13        9.38      1.73 o 
   5  10   0       65.67       69.44      3.43 o 
   6  10   0        2.77        3.48      2.73 o 
   1  11   0      204.18      203.68      2.46 o 
   2  11   0      467.31      463.73     13.60 o 
   3  11   0       18.61       18.82      1.48 o 
   4  11   0       26.41       22.77      1.22 o 
   5  11   0       32.24       33.08      5.07 o 
   6  11   0       33.36       39.69     10.29 o 
   0  12   0     3373.88     3390.66     50.15 o 
   1  12   0       28.10       29.02      1.36 o 
   2  12   0       78.33       74.79      3.70 o 
   3  12   0       69.71       68.77      3.48 o 
   4  12   0       43.90       47.56      2.92 o 
   5  12   0       20.19       21.66      3.42 o 
   6  12   0       32.55       37.07      9.45 o 
   1  13   0      151.11      151.39      2.30 o 
   2  13   0      263.94       84.88     91.17 o 
   3  13   0        6.15        4.71      1.94 o 
   4  13   0       33.11       31.55      3.43 o 
   5  13   0       70.12       60.70      4.91 o 
   6  13   0       72.87       82.33      9.30 o 
   0  14   0     1064.89     1172.92     17.25 o 
   1  14   0      431.75      441.30      6.35 o 
   2  14   0      121.16      121.45      3.01 o 
   3  14   0      157.91      160.83      5.27 o 
   4  14   0       14.70       15.38      3.04 o 
   5  14   0        3.55        5.87      2.03 o 
   6  14   0        9.83        8.18      4.90 o 
   1  15   0     1169.19     1264.15     16.93 o 
   2  15   0      208.67      214.37      4.46 o 
   3  15   0       57.64       56.85      5.02 o 
   4  15   0       94.76       91.44      5.39 o 
   5  15   0       26.80       27.55      4.98 o 
   6  15   0        2.19        4.38      2.77 o 
   0  16   0      312.60      317.62      6.22 o 
   1  16   0       43.28       42.83      1.98 o 
   2  16   0       77.59       76.83      1.61 o 
   3  16   0      469.50      463.90     13.74 o 
   4  16   0      150.66      149.93      7.43 o 
   5  16   0        5.15        5.55      2.57 o 
   1  17   0      510.18      479.09      8.99 o 
   2  17   0       18.06       17.71      0.59 o 
   3  17   0       58.77       61.43      5.11 o 
   4  17   0      128.62      120.29      6.51 o 
   5  17   0       40.85       40.95      5.63 o 
   0  18   0       77.22       93.82      5.76 o 
   1  18   0      101.48      103.81      2.52 o 
   2  18   0      547.13      461.06     50.26 o 
   3  18   0      288.36      285.49      9.29 o 
   4  18   0       10.92        9.20      2.69 o 
   5  18   0        1.08        2.14      1.67 o 
   1  19   0      110.84      106.15      2.84 o 
   2  19   0       72.37       64.08      3.14 o 
   3  19   0       86.72       83.81      4.33 o 
   4  19   0       15.19       14.21      3.44 o 
   5  19   0       62.52       66.15      4.13 o 
   0  20   0       91.69       89.34      4.47 o 
   1  20   0      200.56      191.63      4.03 o 
   2  20   0      163.40      165.78      3.75 o 
   3  20   0       67.99       61.67      7.34 o 
   4  20   0        6.33        9.32      2.80 o 
   5  20   0       36.90       34.18      6.68 o 
   1  21   0        8.08        7.01      1.35 o 
   2  21   0      253.68      254.44      6.72 o 
   3  21   0      126.45      125.92      5.29 o 
   4  21   0       10.85       11.69      2.76 o 
   5  21   0       31.82       22.62      9.63 o 
   0  22   0      484.38      503.44     11.72 o 
   1  22   0      431.46      431.55     14.46 o 
   2  22   0      172.27      169.83      5.26 o 
   3  22   0        6.78        9.68      2.48 o 
   4  22   0        4.94        5.44      2.59 o 
   5  22   0       72.18       74.38      6.46 o 
   1  23   0      467.17      458.20     10.58 o 
   2  23   0       27.33       28.32      2.00 o 
   3  23   0       71.90       70.32      5.92 o 
   4  23   0       55.50       57.69      4.94 o 
   5  23   0       52.50       54.76      6.41 o 
   0  24   0      674.63      706.06     15.22 o 
   1  24   0       38.81       35.48      3.17 o 
   2  24   0       44.41       38.55     10.07 o 
   3  24   0       75.62       82.44      4.26 o 
   4  24   0       86.33       88.21      5.11 o 
   1  25   0        3.50        4.94      1.49 o 
   2  25   0        1.32        2.35      1.90 o 
   3  25   0        4.68        2.70      1.55 o 
   4  25   0       13.64       12.52      3.22 o 
   0  26   0      489.92      509.36     16.42 o 
   1  26   0       50.16       44.97      3.39 o 
   2  26   0       15.83       16.56      4.63 o 
   3  26   0       64.49       63.79      5.50 o 
   4  26   0       13.62       16.24      3.78 o 
   1  27   0       17.86       14.60      2.99 o 
   2  27   0       44.87       44.37      6.81 o 
   3  27   0        3.74        2.80      1.65 o 
   4  27   0       94.59      106.94      6.11 o 
   0  28   0      148.17      156.16      6.94 o 
   1  28   0        3.95        1.73      1.09 o 
   2  28   0       20.10       15.23      6.37 o 
   3  28   0      167.45      192.84      6.29 o 
   4  28   0        7.45        6.07      2.57 o 
   1  29   0      130.41      138.31      3.80 o 
   2  29   0       32.20       33.34      5.22 o 
   3  29   0       13.95        9.11      4.21 o 
   0  30   0       22.97       20.31      7.84 o 
   1  30   0       58.67       62.32     10.16 o 
   2  30   0       74.59       80.46      4.53 o 
   3  30   0      247.75      285.29      8.40 o 
   1  31   0        8.70       11.25      3.50 o 
   2  31   0        0.90        2.52      1.81 o 
   3  31   0       59.86       59.74     10.27 o 
   0  32   0      167.54      184.78      6.47 o 
   1  32   0       23.69       22.94      4.19 o 
   2  32   0        9.79        7.05      2.62 o 
   3  32   0        0.17        1.77      1.98 o 
   1  33   0        0.07        2.77      1.95 o 
   2  33   0       26.08       19.39      8.14 o 
   0  34   0       72.97       48.12     30.04 o 
   1  34   0       43.84       56.79      8.46 o 
   2  34   0       22.94       21.07      4.15 o 
   1  35   0       55.14       51.98      6.10 o 
   0  36   0       35.61       26.40     16.39 o 
  -5   0   1       53.65       54.69      3.77 o 
  -4   0   1       31.75       30.38      3.57 o 
  -3   0   1      101.30      103.27      2.43 o 
  -2   0   1      190.28      190.09      2.64 o 
  -1   0   1      174.58      164.98      1.31 o 
   0   0   1      390.93      367.11      3.33 o 
   1   0   1      203.91      200.72      4.41 o 
   2   0   1       33.78       31.19      1.89 o 
   3   0   1        6.11        6.57      2.81 o 
   4   0   1        3.62        6.64      4.61 o 
   5   0   1      124.85      126.76      6.84 o 
   6   0   1       41.10       54.95      6.33 o 
  -6   1   1        4.59        6.96      2.44 o 
  -5   1   1       17.14       14.29      2.24 o 
  -4   1   1       16.83       16.57      1.69 o 
  -3   1   1        4.07        4.52      0.63 o 
  -2   1   1      682.23      725.84      7.26 o 
  -1   1   1     1959.73     1941.22     10.23 o 
   0   1   1      508.61      485.82      6.20 o 
   1   1   1     1830.03     1703.83     20.29 o 
   2   1   1       93.01       95.28      1.73 o 
   3   1   1       61.67       60.32      2.91 o 
   4   1   1      200.09      209.92      8.93 o 
   5   1   1       43.31       42.21      3.42 o 
   6   1   1       46.47       43.50      3.90 o 
  -6   2   1       39.75       37.06      4.04 o 
  -5   2   1      373.61      397.91      8.62 o 
  -4   2   1      433.10      438.02     11.42 o 
  -3   2   1      104.63      107.81      1.94 o 
  -2   2   1      763.97      807.53      7.59 o 
  -1   2   1      374.62      351.84      2.52 o 
   0   2   1     1832.10     1747.31     12.75 o 
   1   2   1      993.84      968.69     16.10 o 
   2   2   1       45.11       44.34      1.51 o 
   3   2   1       36.42       36.86      2.11 o 
   4   2   1       37.24       43.82      7.95 o 
   5   2   1      100.63      100.49      4.64 o 
   6   2   1      129.21      135.44      5.62 o 
  -6   3   1        1.34        1.40      2.14 o 
  -5   3   1      415.46      435.17      6.30 o 
  -4   3   1      368.21      356.53      9.61 o 
  -3   3   1      183.94      177.01      3.11 o 
  -2   3   1       17.67       19.34      0.97 o 
  -1   3   1     1627.57     1623.65     10.08 o 
   0   3   1     5564.99     5881.73     44.28 o 
   1   3   1     6446.87     6879.03     73.61 o 
   2   3   1       33.33       37.35      1.59 o 
   3   3   1      135.28      140.14      4.10 o 
   4   3   1      189.28      195.44      7.54 o 
   5   3   1       52.58       48.91      3.34 o 
   6   3   1       78.83       76.58      8.00 o 
  -6   4   1       17.25       16.99      3.49 o 
  -5   4   1        5.79        3.73      1.41 o 
  -4   4   1      148.99      140.55      3.23 o 
  -3   4   1      163.54      159.24      2.81 o 
  -2   4   1       92.20       91.48      1.14 o 
  -1   4   1       62.93       63.73      0.90 o 
   0   4   1      691.40      665.23      5.08 o 
   1   4   1     4895.26     5155.44     37.26 o 
   2   4   1      324.94      332.71      4.29 o 
   3   4   1       39.49       33.64      1.78 o 
   4   4   1      207.16      199.32      8.00 o 
   5   4   1       61.62       58.30      4.04 o 
   6   4   1       11.59        5.31      5.24 o 
  -6   5   1       11.35       13.30      3.51 o 
  -5   5   1      213.15      216.00      3.71 o 
  -4   5   1       48.17       45.74      2.23 o 
  -3   5   1      326.47      347.76      5.06 o 
  -2   5   1      343.52      365.80      3.13 o 
  -1   5   1      319.78      316.18      1.80 o 
   0   5   1      332.91      320.18      2.04 o 
   1   5   1     3262.66     3414.06     37.10 o 
   2   5   1        7.40        9.90      1.94 o 
   3   5   1       52.09       51.69      2.07 o 
   4   5   1       54.08       54.67      2.64 o 
   5   5   1        0.04        1.10      0.98 o 
   6   5   1       20.44        9.27     12.92 o 
  -6   6   1       23.94       24.52      3.48 o 
  -5   6   1       70.35       65.97      3.46 o 
  -4   6   1      118.23      123.59      3.23 o 
  -3   6   1      279.35      287.80      4.29 o 
  -2   6   1      638.24      680.48      5.20 o 
  -1   6   1     1141.65     1155.89      4.69 o 
   0   6   1      677.84      653.56      4.68 o 
   1   6   1       43.34       42.63      1.02 o 
   2   6   1      486.25      488.06      6.33 o 
   3   6   1      219.37      213.80      5.03 o 
   4   6   1       96.79       90.88      2.86 o 
   5   6   1        6.97        5.28      1.81 o 
  -6   7   1       19.67       20.71      9.82 o 
  -5   7   1        1.06        1.84      0.95 o 
  -4   7   1       44.71       41.35      1.66 o 
  -3   7   1      145.11      151.96      2.67 o 
  -2   7   1       83.13       77.03      1.81 o 
  -1   7   1       21.56       16.10      1.27 o 
   0   7   1      302.32      274.67      1.96 o 
   1   7   1      339.33      340.90      2.56 o 
   2   7   1     1237.28     1233.65     12.43 o 
   3   7   1      176.80      188.57      4.22 o 
   4   7   1        1.70        2.42      1.08 o 
   5   7   1       25.79       23.92      3.85 o 
  -6   8   1       76.17       88.91      6.67 o 
  -5   8   1       77.09       75.28      3.09 o 
  -4   8   1      222.82      229.44      4.72 o 
  -3   8   1       24.88       25.75      0.96 o 
  -2   8   1      282.62      314.50      3.10 o 
  -1   8   1      265.43      267.43      2.39 o 
   0   8   1      180.12      165.65      1.61 o 
   1   8   1      213.12      208.90      2.24 o 
   2   8   1        8.41       14.08      1.48 o 
   3   8   1      165.39      167.81      3.85 o 
   4   8   1       71.01       70.20      4.31 o 
   5   8   1       32.50       34.56      4.14 o 
   6   8   1        4.21        2.75      1.39 o 
  -6   9   1       14.80       10.52      8.85 o 
  -5   9   1       35.19       33.03      2.81 o 
  -4   9   1      216.43      199.68      4.62 o 
  -3   9   1       48.03       51.48      1.01 o 
  -2   9   1      532.78      548.95      5.92 o 
  -1   9   1       32.94       35.50      0.88 o 
   0   9   1      246.56      228.85      1.97 o 
   1   9   1     1006.48     1006.55      8.03 o 
   2   9   1       30.52       30.05      1.49 o 
   3   9   1        9.70        8.48      1.16 o 
   4   9   1       58.74       56.77      3.20 o 
   5   9   1        0.72        1.51      1.22 o 
   6   9   1       68.22       72.05      4.06 o 
  -6  10   1       22.20       18.71      3.19 o 
  -5  10   1       86.08       81.03      3.40 o 
  -4  10   1      470.42      455.62      9.96 o 
  -3  10   1       18.00       17.23      1.76 o 
  -2  10   1      330.55      347.03      5.33 o 
  -1  10   1       25.35       27.76      1.37 o 
   0  10   1     1099.00     1084.79     10.18 o 
   1  10   1      354.71      350.73      3.58 o 
   2  10   1      485.76      491.78      7.67 o 
   3  10   1       60.17       62.14      2.39 o 
   4  10   1       10.89       13.54      2.68 o 
   5  10   1       35.01       35.77      4.55 o 
   6  10   1       41.72       46.05      4.32 o 
  -6  11   1       73.03       84.27      6.73 o 
  -5  11   1       17.65       13.11      2.54 o 
  -4  11   1      123.10      115.00      3.44 o 
  -3  11   1       54.54       53.33      2.00 o 
  -2  11   1      454.14      465.83      9.26 o 
  -1  11   1      444.31      447.45      4.32 o 
   0  11   1     1542.77     1610.49     14.84 o 
   1  11   1      303.64      326.68      4.76 o 
   2  11   1      380.12      402.77      6.90 o 
   3  11   1      117.54      119.10      3.34 o 
   4  11   1      266.76      268.11      9.77 o 
   5  11   1       22.34       16.51      5.72 o 
   6  11   1        9.10        6.73      2.93 o 
  -6  12   1       35.31       39.66      6.46 o 
  -5  12   1      161.64      161.52      4.22 o 
  -4  12   1        4.96        3.93      1.16 o 
  -3  12   1        4.57        4.75      1.36 o 
  -2  12   1        1.94        2.39      0.79 o 
  -1  12   1      530.67      562.26      7.60 o 
   0  12   1      243.56      260.06      3.24 o 
   1  12   1      246.66      275.31      3.43 o 
   2  12   1       50.45       57.98      1.91 o 
   3  12   1        2.71        2.22      0.71 o 
   4  12   1       10.87        9.21      2.11 o 
   5  12   1      305.98      302.73      7.20 o 
   6  12   1       37.90       38.56      6.71 o 
  -6  13   1       11.26       10.87      5.17 o 
  -5  13   1       18.46       15.75      3.73 o 
  -4  13   1       11.20       10.93      1.85 o 
  -3  13   1       70.47       69.45      2.33 o 
  -2  13   1      260.74      247.88      5.08 o 
  -1  13   1      203.67      212.18      3.25 o 
   0  13   1      312.27      297.48      5.00 o 
   1  13   1      366.89      381.04      5.18 o 
   2  13   1        6.54        3.21      1.03 o 
   3  13   1       44.60       42.80      1.73 o 
   4  13   1      277.05      292.78      7.31 o 
   5  13   1        5.41        4.92      1.53 o 
   6  13   1       40.34       40.18      4.89 o 
  -6  14   1        9.13        8.87      7.98 o 
  -5  14   1        6.67        6.12      3.45 o 
  -4  14   1      141.79      133.43      5.21 o 
  -3  14   1        6.51        6.03      1.38 o 
  -2  14   1      240.77      234.06      5.50 o 
  -1  14   1      237.59      277.12      4.45 o 
   0  14   1      302.10      303.69      7.89 o 
   1  14   1       76.46       70.09      1.76 o 
   2  14   1       90.67       81.62      2.50 o 
   3  14   1       29.02       23.79      1.73 o 
   4  14   1       18.08       16.04      1.51 o 
   5  14   1       15.47       12.82      3.03 o 
   6  14   1       10.03        7.25      2.87 o 
  -6  15   1        5.35        2.93      2.69 o 
  -5  15   1      101.41      101.67      7.78 o 
  -4  15   1       31.69       30.71      6.12 o 
  -3  15   1      212.19      220.24      5.85 o 
  -2  15   1       80.40       77.66      2.72 o 
  -1  15   1       55.87       63.24      2.05 o 
   0  15   1       21.81       22.09      2.23 o 
   1  15   1      114.13      108.39      2.26 o 
   2  15   1      356.00      364.32      7.38 o 
   3  15   1      203.85      192.45      5.03 o 
   4  15   1       84.19       76.56      8.24 o 
   5  15   1       28.58       21.13      3.41 o 
  -5  16   1       29.77       21.09      9.50 o 
  -4  16   1      110.17      113.71      4.97 o 
  -3  16   1      104.19      102.18      2.60 o 
  -2  16   1      102.39       97.92      3.33 o 
  -1  16   1       31.19       28.41      1.78 o 
   0  16   1      234.56      230.91      5.75 o 
   1  16   1       86.67       85.26      2.26 o 
   2  16   1       65.96       64.20      3.81 o 
   3  16   1       20.72       22.34      1.90 o 
   4  16   1       16.28       17.35      2.77 o 
   5  16   1       29.68       26.42      3.65 o 
  -5  17   1        0.50        2.46      1.90 o 
  -4  17   1       80.92       80.44      4.39 o 
  -3  17   1       61.55       51.11      2.86 o 
  -2  17   1      117.83      121.67      3.60 o 
  -1  17   1       53.61       53.90      2.00 o 
   0  17   1       78.30       85.47      3.10 o 
   1  17   1      255.92      246.70      4.91 o 
   2  17   1      176.14      185.60      4.03 o 
   3  17   1      114.86      106.86      4.22 o 
   4  17   1        7.16        7.88      3.35 o 
   5  17   1        5.92        5.63      2.42 o 
  -5  18   1       44.18       38.99      8.29 o 
  -4  18   1      139.66      138.80      4.60 o 
  -3  18   1      128.93      104.16      7.16 o 
  -2  18   1      747.50      766.14     13.02 o 
  -1  18   1      189.49      190.81      4.15 o 
   0  18   1       47.79       47.80      2.23 o 
   1  18   1       30.12       29.87      3.97 o 
   2  18   1       85.95       83.03      2.27 o 
   3  18   1      201.23      190.43      5.61 o 
   4  18   1       21.16       19.85      6.26 o 
   5  18   1        0.15        2.49      1.89 o 
  -5  19   1      119.54      126.66     15.36 o 
  -4  19   1      132.07      129.62      4.50 o 
  -3  19   1      302.31      294.18      8.81 o 
  -2  19   1      377.53      366.41      9.52 o 
  -1  19   1       14.47       11.81      1.48 o 
   0  19   1      131.89      129.95      3.67 o 
   1  19   1      216.92      226.35      4.78 o 
   2  19   1      261.27      267.67      6.46 o 
   3  19   1      124.21      126.63      4.21 o 
   4  19   1       11.04       13.79      2.81 o 
   5  19   1       12.04       16.35      3.37 o 
  -5  20   1       73.50       71.32      6.54 o 
  -4  20   1       88.36       94.84      3.97 o 
  -3  20   1      418.13      403.81     11.06 o 
  -2  20   1      480.28      489.67     10.21 o 
  -1  20   1      204.70      215.81      5.84 o 
   0  20   1       57.89       59.89      4.74 o 
   1  20   1      301.29      284.43      9.57 o 
   2  20   1       45.18       37.78      3.76 o 
   3  20   1        6.52        5.54      2.02 o 
   4  20   1       53.44       50.80      6.34 o 
   5  20   1       52.03       77.54     16.26 o 
  -5  21   1       45.04       40.42      8.24 o 
  -4  21   1       20.34       17.87      5.37 o 
  -3  21   1      143.08      142.84      5.90 o 
  -2  21   1      258.58      211.22     24.62 o 
  -1  21   1       82.11       78.99      3.59 o 
   0  21   1       83.88       75.94      4.34 o 
   1  21   1      258.46      241.22      8.97 o 
   2  21   1      103.96       98.84      4.07 o 
   3  21   1        6.73        8.35      2.90 o 
   4  21   1       34.32       40.05      7.48 o 
   5  21   1       13.89       11.35      3.80 o 
  -5  22   1       35.44       15.79     12.41 o 
  -4  22   1       39.89       39.79      8.66 o 
  -3  22   1       30.00       23.98      6.27 o 
  -2  22   1       13.84       11.99      3.53 o 
  -1  22   1       11.30       14.38      2.01 o 
   0  22   1       89.50       86.94      4.51 o 
   1  22   1      396.20      388.55     11.08 o 
   2  22   1      189.57      188.56      8.17 o 
   3  22   1       93.68      103.25      6.21 o 
   4  22   1        1.80        2.32      1.97 o 
   5  22   1        0.16        0.39      1.67 o 
  -5  23   1      132.20      146.61     11.79 o 
  -4  23   1       13.70        9.57      2.36 o 
  -3  23   1       36.97       35.11      7.47 o 
  -2  23   1      163.00      153.60      6.58 o 
  -1  23   1       36.79       31.07      3.41 o 
   0  23   1       24.64       24.98      4.21 o 
   1  23   1       96.79       90.55      3.69 o 
   2  23   1        4.67        4.11      1.02 o 
   3  23   1       26.23       25.94      3.52 o 
   4  23   1      157.55      171.69      8.57 o 
   5  23   1        7.04        5.24      3.00 o 
  -4  24   1       38.07       29.62      9.10 o 
  -3  24   1        3.21        2.22      1.54 o 
  -2  24   1       93.88       93.25      5.14 o 
  -1  24   1      127.07      126.01      4.13 o 
   0  24   1       95.99       90.65      3.23 o 
   1  24   1       82.57       78.35      4.15 o 
   2  24   1       83.80       85.62      3.56 o 
   3  24   1        4.05        3.04      1.75 o 
   4  24   1       10.81        9.49      3.71 o 
  -4  25   1        2.01        3.47      1.62 o 
  -3  25   1       21.22       20.54      5.40 o 
  -2  25   1      113.89      116.53      6.34 o 
  -1  25   1       93.12       91.54      4.13 o 
   0  25   1      266.25      289.59      7.56 o 
   1  25   1      137.69      141.11      4.61 o 
   2  25   1        1.18        2.17      1.04 o 
   3  25   1       69.57       70.21      7.77 o 
   4  25   1      117.37      139.66      5.97 o 
  -4  26   1        3.98        3.34      1.98 o 
  -3  26   1        1.41        1.40      1.78 o 
  -2  26   1       96.60       91.12      4.19 o 
  -1  26   1       42.35       47.40      2.87 o 
   0  26   1       10.17        9.20      2.49 o 
   1  26   1       31.57       34.42      3.34 o 
   2  26   1       47.93       47.73      5.06 o 
   3  26   1        4.35        3.67      2.21 o 
   4  26   1        1.66        1.93      2.44 o 
  -4  27   1       54.80       49.00     13.61 o 
  -3  27   1       49.19       55.39      3.62 o 
  -2  27   1       45.52       51.51      8.65 o 
  -1  27   1       26.32       22.98      3.13 o 
   0  27   1      238.22      247.52      5.16 o 
   1  27   1      253.94      241.07      5.67 o 
   2  27   1       26.45       30.18      5.37 o 
   3  27   1       72.62       80.65      5.29 o 
   4  27   1       33.25       21.40      8.57 o 
  -4  28   1        1.36        2.65      2.58 o 
  -3  28   1       14.27       11.09      3.84 o 
  -2  28   1      113.38      111.04      4.61 o 
  -1  28   1       24.51       21.97      5.88 o 
   0  28   1       18.01       14.99      4.19 o 
   1  28   1       64.72       67.69      3.32 o 
   2  28   1       10.17       11.38      3.55 o 
   3  28   1        9.14        7.98      3.28 o 
   4  28   1        9.46        9.55      4.09 o 
  -3  29   1        4.91        4.83      2.64 o 
  -2  29   1        2.64        3.03      1.60 o 
  -1  29   1        3.42        4.63      1.86 o 
   0  29   1       18.76       19.73      3.85 o 
   1  29   1      262.83      284.49      5.55 o 
   2  29   1       12.64       15.80      3.76 o 
   3  29   1       14.01       14.69      3.58 o 
  -3  30   1       21.06       15.50      5.17 o 
  -2  30   1       52.54       56.61      5.12 o 
  -1  30   1        9.21        7.05      3.34 o 
   0  30   1       18.75       19.25      4.82 o 
   1  30   1       65.65       66.28      7.42 o 
   2  30   1       13.84       13.65      3.98 o 
   3  30   1       53.88       76.84      5.56 o 
  -3  31   1       39.62       29.57     12.59 o 
  -2  31   1       13.79       14.42      3.67 o 
  -1  31   1       13.21       14.79      3.33 o 
   0  31   1       14.21       12.74      3.29 o 
   1  31   1        2.56        4.65      2.49 o 
   2  31   1        0.54        2.00      1.43 o 
   3  31   1      120.64      139.36     10.05 o 
  -2  32   1       51.06       58.10      4.71 o 
  -1  32   1       17.28       16.38      5.83 o 
   0  32   1       26.69       29.41      3.72 o 
   1  32   1       21.21       15.32      4.47 o 
   2  32   1       13.66        8.64      3.05 o 
  -2  33   1       70.36       78.71      6.32 o 
  -1  33   1       74.66       85.80      5.80 o 
   0  33   1        8.66        9.60      2.64 o 
   1  33   1        1.15        3.69      2.11 o 
   2  33   1       34.66       26.93      9.29 o 
  -2  34   1        3.66        3.13      1.60 o 
  -1  34   1       10.20        7.55      3.69 o 
   0  34   1        9.65        9.56      2.11 o 
   1  34   1       17.90       13.97      5.92 o 
  -1  35   1       94.19      129.63     10.76 o 
   0  35   1       36.12       55.55      7.58 o 
   1  35   1       10.60        7.77      2.75 o 
  -6   0   2       13.00        6.76     11.37 o 
  -5   0   2      115.13      123.04     11.11 o 
  -4   0   2       21.63       22.70      6.36 o 
  -3   0   2        0.26        0.49      0.33 o 
  -2   0   2       69.18       59.80      2.35 o 
  -1   0   2        6.67        8.89      0.86 o 
   0   0   2      133.38      141.38      2.80 o 
   1   0   2      850.38      851.71     23.28 o 
   2   0   2      730.30      746.17     25.07 o 
   3   0   2      114.22      108.60      7.07 o 
   4   0   2        0.93        4.54      2.66 o 
   5   0   2        6.24        5.92      4.38 o 
   6   0   2        6.33        3.77      3.24 o 
  -6   1   2       42.21       46.76      4.40 o 
  -5   1   2      319.62      328.29      5.17 o 
  -4   1   2      745.31      775.09     16.75 o 
  -3   1   2      172.61      184.21      3.62 o 
  -2   1   2      374.28      416.98      4.19 o 
  -1   1   2      658.45      692.17      5.81 o 
   0   1   2     2434.32     2499.10     21.14 o 
   1   1   2      862.45      881.53     11.64 o 
   2   1   2      111.36      110.92      4.63 o 
   3   1   2       96.13       97.99      4.96 o 
   4   1   2       11.24       11.00      3.33 o 
   5   1   2       90.08       88.16      5.48 o 
   6   1   2        1.30        4.11      1.94 o 
  -6   2   2       11.46        5.91      7.32 o 
  -5   2   2      121.52      127.90      3.51 o 
  -4   2   2      136.30      134.28      3.52 o 
  -3   2   2       72.96       71.05      2.19 o 
  -2   2   2       19.45       17.12      0.91 o 
  -1   2   2      157.30      164.83      1.81 o 
   0   2   2      279.68      275.09      2.83 o 
   1   2   2      648.48      670.67      7.49 o 
   2   2   2      142.35      134.44      5.01 o 
   3   2   2       63.51       65.21      3.81 o 
   4   2   2      127.40      131.17      6.53 o 
   5   2   2       10.48        7.89      3.06 o 
   6   2   2        1.20        2.48      2.17 o 
  -6   3   2       30.31       17.78     11.36 o 
  -5   3   2       18.46       20.48      2.64 o 
  -4   3   2      165.66      166.36      3.68 o 
  -3   3   2       29.91       34.28      1.89 o 
  -2   3   2      168.87      188.29      3.00 o 
  -1   3   2      341.83      354.95      6.51 o 
   0   3   2      387.49      368.86      4.89 o 
   1   3   2      169.98      176.12      5.03 o 
   2   3   2       33.40       38.20      2.69 o 
   3   3   2      248.54      242.70      8.14 o 
   4   3   2      173.69      170.02      6.54 o 
   5   3   2       89.60       90.11      5.30 o 
   6   3   2        2.67        1.84      2.11 o 
  -6   4   2       38.90       47.12      3.97 o 
  -5   4   2       21.66       18.41      2.43 o 
  -4   4   2       93.80       90.18      2.28 o 
  -3   4   2       25.53       28.70      1.57 o 
  -2   4   2     1019.59     1117.50     13.39 o 
  -1   4   2      399.78      397.56      3.19 o 
   0   4   2      433.97      427.52      4.18 o 
   1   4   2       15.35       17.72      2.47 o 
   2   4   2      362.28      344.40     17.36 o 
   3   4   2       40.49       40.92      5.23 o 
   4   4   2       89.67       84.96      4.34 o 
   5   4   2       95.08      101.79      5.04 o 
   6   4   2        1.15        1.97      3.00 o 
  -6   5   2       12.85        9.54      3.07 o 
  -5   5   2       82.00       90.67      4.34 o 
  -4   5   2      134.31      127.76      3.13 o 
  -3   5   2      105.43      107.08      2.45 o 
  -2   5   2       95.20       97.37      1.98 o 
  -1   5   2       38.24       38.17      0.96 o 
   0   5   2      109.67      101.75      1.74 o 
   1   5   2      297.39      305.50      9.89 o 
   2   5   2      976.49      921.88     21.34 o 
   3   5   2       53.92       52.50      3.94 o 
   4   5   2       26.06       22.96      3.72 o 
   5   5   2       61.20       59.89      8.34 o 
   6   5   2        0.71        1.57      2.07 o 
  -6   6   2        4.93        5.80      2.03 o 
  -5   6   2       48.24       48.52      3.90 o 
  -4   6   2      319.34      310.88      6.43 o 
  -3   6   2       59.16       64.30      2.73 o 
  -2   6   2       67.95       72.18      1.79 o 
  -1   6   2      322.52      323.29      3.67 o 
   0   6   2      117.43      110.58      1.74 o 
   1   6   2      910.50      933.56     12.95 o 
   2   6   2      488.39      507.16      9.82 o 
   3   6   2       63.22       58.84      3.61 o 
   4   6   2       17.30       18.24      3.89 o 
   5   6   2       35.71       27.37      7.88 o 
   6   6   2       35.23       14.68     18.98 o 
  -6   7   2        6.68        4.04      3.36 o 
  -5   7   2        4.77        7.67      2.26 o 
  -4   7   2       95.49       87.80      3.62 o 
  -3   7   2       57.30       54.36      1.79 o 
  -2   7   2      346.06      355.90      4.48 o 
  -1   7   2      339.92      356.23      4.77 o 
   0   7   2      353.63      347.50      4.07 o 
   1   7   2      691.40      675.33     14.82 o 
   2   7   2      880.17      876.31     14.52 o 
   3   7   2      170.54      171.41      5.39 o 
   4   7   2       90.65       83.42      5.99 o 
   5   7   2      128.54      135.53      4.68 o 
   6   7   2        7.04        4.04      9.06 o 
  -6   8   2       47.32       43.08      6.84 o 
  -5   8   2       42.23       44.23      3.98 o 
  -4   8   2       64.48       57.93      1.40 o 
  -3   8   2      132.31      132.56      2.53 o 
  -2   8   2       63.48       66.51      1.71 o 
  -1   8   2      170.91      168.75      3.16 o 
   0   8   2      270.78      275.91      3.12 o 
   1   8   2      272.65      275.32      6.33 o 
   2   8   2     1159.14     1178.38     19.86 o 
   3   8   2      206.70      210.66      4.99 o 
   4   8   2       72.10       68.88      4.76 o 
   5   8   2       38.63       30.80      6.68 o 
   6   8   2       35.75       13.33     19.16 o 
  -6   9   2       84.33       89.24      8.82 o 
  -5   9   2       81.11       89.54      7.62 o 
  -4   9   2        8.70        8.43      1.43 o 
  -3   9   2      169.80      184.38      3.47 o 
  -2   9   2       54.30       50.97      1.60 o 
  -1   9   2      160.99      164.02      2.05 o 
   0   9   2       84.12       81.74      1.72 o 
   1   9   2      146.12      166.25      3.51 o 
   2   9   2      258.79      253.99      5.95 o 
   3   9   2       21.23       25.82      4.18 o 
   4   9   2       95.27      104.40      3.89 o 
   5   9   2      306.37      341.59      7.05 o 
   6   9   2       94.24       93.33     12.26 o 
  -6  10   2        2.42        1.55      1.86 o 
  -5  10   2        4.91        2.91      1.51 o 
  -4  10   2        6.93        6.32      1.47 o 
  -3  10   2      154.73      153.79      2.63 o 
  -2  10   2      104.29      106.05      1.99 o 
  -1  10   2      178.88      185.74      3.01 o 
   0  10   2       93.63       97.95      2.56 o 
   1  10   2       84.99       82.19      2.21 o 
   2  10   2      389.03      413.05      8.90 o 
   3  10   2      106.37      101.34      3.99 o 
   4  10   2        3.07        3.03      1.14 o 
   5  10   2       12.93       11.86      3.57 o 
   6  10   2       23.10       16.59      7.63 o 
  -6  11   2        9.06       12.05      3.69 o 
  -5  11   2       31.20       29.14      3.73 o 
  -4  11   2       93.43       90.57      4.55 o 
  -3  11   2      114.07       73.05     14.12 o 
  -2  11   2        8.03        6.44      0.84 o 
  -1  11   2      176.42      192.81      3.79 o 
   0  11   2      277.16      279.39      4.58 o 
   1  11   2       19.25       22.71      2.44 o 
   2  11   2       75.79       72.10      2.90 o 
   3  11   2      180.43      179.49      5.15 o 
   4  11   2        6.92        7.35      1.82 o 
   5  11   2        1.33        2.56      1.93 o 
  -6  12   2       24.50       33.07      5.87 o 
  -5  12   2       11.41        7.27      3.75 o 
  -4  12   2        3.94        1.99      1.24 o 
  -3  12   2      497.28      366.47     67.26 o 
  -2  12   2      339.33      357.71      5.63 o 
  -1  12   2      100.35      107.60      2.15 o 
   0  12   2        8.80       12.51      1.55 o 
   1  12   2       67.89       65.40      2.06 o 
   2  12   2      236.73      230.37      5.65 o 
   3  12   2      291.37      283.98      6.32 o 
   4  12   2      193.13      202.19      5.52 o 
   5  12   2       25.52       20.36      7.70 o 
  -5  13   2       83.95       81.31      5.44 o 
  -4  13   2      178.40      161.84      4.74 o 
  -3  13   2      307.43      305.06      8.97 o 
  -2  13   2       33.06       29.13      1.02 o 
  -1  13   2      284.32      287.85      5.87 o 
   0  13   2      153.04      146.27      3.50 o 
   1  13   2       43.76       39.78      1.96 o 
   2  13   2       63.75       62.54      2.67 o 
   3  13   2       54.19       51.51      3.28 o 
   4  13   2       11.01        8.17      2.39 o 
   5  13   2      104.68      112.40      6.34 o 
  -5  14   2       40.13       26.60      8.21 o 
  -4  14   2       54.43       49.18      2.89 o 
  -3  14   2      393.14      393.48      8.31 o 
  -2  14   2       18.13       17.48      1.31 o 
  -1  14   2       78.89       80.02      2.25 o 
   0  14   2      176.63      178.60      4.53 o 
   1  14   2       81.06       79.32      2.28 o 
   2  14   2      214.00      216.46      4.99 o 
   3  14   2      284.42      128.03     69.94 o 
   4  14   2      104.61      105.92      3.96 o 
   5  14   2       61.88       63.44      9.09 o 
  -5  15   2        6.02        9.58      2.76 o 
  -4  15   2      310.05      307.73     13.12 o 
  -3  15   2       24.17       20.43      2.04 o 
  -2  15   2       12.71       11.73      0.83 o 
  -1  15   2      139.36      134.38      3.69 o 
   0  15   2      210.48      208.60      5.28 o 
   1  15   2       43.73       40.37      2.50 o 
   2  15   2        9.46        9.95      1.92 o 
   3  15   2       15.89       13.18      2.30 o 
   4  15   2       11.54        8.89      2.22 o 
   5  15   2       20.28       15.56      5.71 o 
  -5  16   2       17.42       12.17      5.87 o 
  -4  16   2       58.79       45.34      4.79 o 
  -3  16   2      199.99      196.61      6.02 o 
  -2  16   2       98.58      100.58      3.71 o 
  -1  16   2      421.58      402.06      7.56 o 
   0  16   2      229.46      220.65      5.31 o 
   1  16   2       96.43       98.58      2.92 o 
   2  16   2       69.28       70.46      4.85 o 
   3  16   2       50.94       53.98      3.16 o 
   4  16   2       23.90       22.79      3.26 o 
   5  16   2       50.95       42.44      4.74 o 
  -5  17   2       20.28       13.27      6.88 o 
  -4  17   2      123.45      123.16      5.13 o 
  -3  17   2      109.85      109.64      3.42 o 
  -2  17   2      140.08      142.60      3.45 o 
  -1  17   2       89.16       80.84      2.59 o 
   0  17   2      110.07      117.89      3.59 o 
   1  17   2       16.36       18.61      2.04 o 
   2  17   2      770.47      810.85     15.40 o 
   3  17   2      358.54      357.96      9.11 o 
   4  17   2        4.44        7.56      4.07 o 
   5  17   2        2.67        2.21      2.01 o 
  -5  18   2        3.72        2.81      2.05 o 
  -4  18   2      148.82      149.15      8.50 o 
  -3  18   2       32.68       29.44      2.69 o 
  -2  18   2       70.63       66.41      1.93 o 
  -1  18   2      131.30      132.51      3.45 o 
   0  18   2       47.44       47.74      3.75 o 
   1  18   2      122.07      116.74      3.33 o 
   2  18   2       51.26       51.71      3.23 o 
   3  18   2      127.39      126.89      4.57 o 
   4  18   2        2.77        1.38      2.43 o 
   5  18   2       42.28       42.87      5.61 o 
  -5  19   2        9.01        6.29      4.57 o 
  -4  19   2      113.32      113.97      5.14 o 
  -3  19   2      337.47      349.69     15.31 o 
  -2  19   2      117.50      117.67      3.32 o 
  -1  19   2      325.91      310.80      7.30 o 
   0  19   2        4.19        2.82      1.18 o 
   1  19   2       79.38       82.22      4.20 o 
   2  19   2      109.69      109.94      3.48 o 
   3  19   2       70.84       65.29      3.84 o 
   4  19   2       13.01       11.04      3.27 o 
   5  19   2        4.94        3.15      2.07 o 
  -5  20   2        7.75        5.41      4.43 o 
  -4  20   2       12.91       11.00      4.16 o 
  -3  20   2       49.80       47.66      3.41 o 
  -2  20   2       40.59       40.88      2.63 o 
  -1  20   2      211.86      204.21      5.25 o 
   0  20   2       34.34       36.35      4.78 o 
   1  20   2       36.92       34.48      3.57 o 
   2  20   2      102.24       96.44      4.40 o 
   3  20   2       26.35       27.99      3.35 o 
   4  20   2       36.97       33.51      8.58 o 
   5  20   2       28.62       29.65      6.80 o 
  -5  21   2       97.49      108.89      9.17 o 
  -4  21   2       10.42        6.51      3.18 o 
  -3  21   2       48.34       51.40      4.22 o 
  -2  21   2       45.44       40.76      3.20 o 
  -1  21   2      193.77      174.46      4.92 o 
   0  21   2        1.74        1.37      1.13 o 
   1  21   2       13.53       12.58      2.40 o 
   2  21   2      280.24      276.97      7.57 o 
   3  21   2       63.61       66.61      9.98 o 
   4  21   2       34.19       32.06      5.80 o 
   5  21   2       48.26       57.83      7.94 o 
  -4  22   2       32.10       29.47      4.91 o 
  -3  22   2       96.48       97.56      3.99 o 
  -2  22   2      111.98      109.28      3.97 o 
  -1  22   2      435.55      419.10      9.72 o 
   0  22   2      146.83      135.99      4.27 o 
   1  22   2      186.67      192.96      5.58 o 
   2  22   2      107.44      121.77      4.58 o 
   3  22   2       28.59       25.09      8.17 o 
   4  22   2        4.72        5.49      2.94 o 
  -4  23   2        9.13        9.69      4.93 o 
  -3  23   2       37.52       30.84      3.37 o 
  -2  23   2      119.08      116.29      3.91 o 
  -1  23   2       84.73       84.66      6.33 o 
   0  23   2       29.73       24.37      4.88 o 
   1  23   2        9.22        7.13      1.65 o 
   2  23   2      156.49      153.45      4.77 o 
   3  23   2        0.16        1.89      1.32 o 
   4  23   2       54.58       60.09      6.01 o 
  -4  24   2       77.36       96.92      6.31 o 
  -3  24   2        2.79        3.11      1.43 o 
  -2  24   2       80.74       74.86      4.16 o 
  -1  24   2        2.96        4.11      1.60 o 
   0  24   2       33.65       29.02      3.78 o 
   1  24   2        3.97        3.42      1.57 o 
   2  24   2        4.29        5.28      2.24 o 
   3  24   2       19.86       20.51      5.39 o 
   4  24   2       25.57       22.34      5.15 o 
  -4  25   2       23.15       13.96      7.63 o 
  -3  25   2       26.15       18.60      6.14 o 
  -2  25   2       92.32       92.19      3.60 o 
  -1  25   2      143.72      135.31      3.54 o 
   0  25   2        3.92        4.18      1.47 o 
   1  25   2       53.57       55.26      3.34 o 
   2  25   2       74.38       72.23      3.11 o 
   3  25   2        2.55        2.18      1.67 o 
   4  25   2       19.30       18.66      5.66 o 
  -4  26   2        3.49        4.27      2.72 o 
  -3  26   2       13.14       11.05      5.05 o 
  -2  26   2       16.59       14.50      4.33 o 
  -1  26   2       81.82       76.52      3.47 o 
   0  26   2       14.60       11.54      2.52 o 
   1  26   2       41.39       39.98      3.73 o 
   2  26   2        2.37        2.41      1.21 o 
   3  26   2        7.77       12.96      3.82 o 
   4  26   2      182.64      211.56     13.16 o 
  -4  27   2        4.75        8.47      3.83 o 
  -3  27   2       11.30       12.70      2.59 o 
  -2  27   2       40.60       30.13      8.58 o 
  -1  27   2       73.34       80.78      5.41 o 
   0  27   2       14.32       13.66      3.85 o 
   1  27   2       43.14       45.46      3.00 o 
   2  27   2        4.80        5.40      2.46 o 
   3  27   2        1.22        3.94      1.80 o 
  -3  28   2       12.91        9.29      3.00 o 
  -2  28   2       29.37       22.63      8.76 o 
  -1  28   2       17.63       14.63      5.56 o 
   0  28   2       16.46       11.09      3.54 o 
   1  28   2       30.90       24.41      8.07 o 
   2  28   2       36.01       41.93      5.42 o 
   3  28   2       22.02       19.07     10.15 o 
  -3  29   2       11.60       10.17      4.13 o 
  -2  29   2       11.48       11.39      2.96 o 
  -1  29   2       96.93      107.96      4.56 o 
   0  29   2        7.56        5.91      2.58 o 
   1  29   2       11.69       11.16      3.02 o 
   2  29   2       42.81       40.69     10.04 o 
   3  29   2       40.20       35.34     10.33 o 
  -3  30   2       55.52       49.27     17.17 o 
  -2  30   2        7.95        9.89      3.13 o 
  -1  30   2        2.13        2.37      1.80 o 
   0  30   2        6.78        5.74      2.44 o 
   1  30   2      131.83      137.85      4.25 o 
   2  30   2       64.46       68.13      7.35 o 
   3  30   2       13.53       15.85      4.83 o 
  -2  31   2       17.65       13.57      5.75 o 
  -1  31   2       83.08       90.06      4.84 o 
   0  31   2       16.80       20.28      4.09 o 
   1  31   2       37.01       30.79      7.80 o 
   2  31   2       64.29       57.50      8.92 o 
  -2  32   2        6.45        6.19      3.37 o 
  -1  32   2       29.65       26.98      5.30 o 
   0  32   2       22.96       24.52      4.85 o 
   1  32   2       34.24       30.54     11.49 o 
   2  32   2      100.80      109.15      9.56 o 
  -1  33   2       35.78       34.62      4.40 o 
   0  33   2        3.52        3.76      1.99 o 
   1  33   2       42.51       36.16     10.69 o 
  -1  34   2       25.79       22.06      4.87 o 
   0  34   2       25.74       23.59      6.01 o 
  -6   0   3       42.30       42.88      7.83 o 
  -5   0   3        2.39        2.88      2.06 o 
  -4   0   3      131.14      142.96      6.74 o 
  -3   0   3       75.55       77.67      7.39 o 
  -2   0   3      109.37      116.32      5.63 o 
  -1   0   3     1092.73     1143.90     20.10 o 
   0   0   3       33.98       29.24      4.16 o 
   1   0   3       23.09       22.29      4.32 o 
   2   0   3       68.69       74.77      7.21 o 
   3   0   3        6.87        8.75      3.38 o 
   4   0   3       48.08       49.18      6.80 o 
   5   0   3       59.90       49.68     22.18 o 
  -6   1   3        7.14        5.00      2.38 o 
  -5   1   3       22.58       22.52      2.80 o 
  -4   1   3       96.40       89.51      3.83 o 
  -3   1   3        2.88        2.30      0.92 o 
  -2   1   3       79.27       75.22      3.53 o 
  -1   1   3       69.01       77.73      1.74 o 
   0   1   3      314.11      329.01      5.59 o 
   1   1   3      358.85      379.23      8.81 o 
   2   1   3       86.75       90.30      5.59 o 
   3   1   3        7.36        7.31      2.27 o 
   4   1   3       23.04       23.80      4.71 o 
   5   1   3       36.05       36.65      7.39 o 
  -6   2   3        6.38        5.38      3.18 o 
  -5   2   3       50.32       53.94      5.47 o 
  -4   2   3      147.16      150.73      5.19 o 
  -3   2   3      372.44      363.48      9.66 o 
  -2   2   3       44.27       49.40      2.54 o 
  -1   2   3      215.37      217.29      3.43 o 
   0   2   3     1200.36     1214.06     20.23 o 
   1   2   3       31.74       38.80      4.73 o 
   2   2   3      176.45      179.00      8.53 o 
   3   2   3       34.78       39.11      7.12 o 
   4   2   3        4.47        5.67      2.62 o 
   5   2   3       22.63       18.55      7.78 o 
  -6   3   3       28.68       31.89     14.07 o 
  -5   3   3       16.23       13.22      6.37 o 
  -4   3   3       42.45       39.33      3.55 o 
  -3   3   3      127.14      103.94     10.77 o 
  -2   3   3       56.63       52.36      2.11 o 
  -1   3   3      132.10      140.66      2.84 o 
   0   3   3      435.90      457.10      7.61 o 
   1   3   3      451.24      487.03     11.57 o 
   2   3   3      206.48      212.27      7.03 o 
   3   3   3       91.99       95.39      5.00 o 
   4   3   3        5.54        6.54      2.88 o 
   5   3   3       60.56       57.44      6.46 o 
  -6   4   3       68.05       81.59     12.40 o 
  -5   4   3       77.26       80.39      5.66 o 
  -4   4   3      125.93      123.96      4.73 o 
  -3   4   3      136.62      142.29      3.96 o 
  -2   4   3        5.92        7.67      1.36 o 
  -1   4   3      123.90      127.62      3.45 o 
   0   4   3      260.56      265.07      6.88 o 
   1   4   3       10.04       13.66      2.40 o 
   2   4   3        8.06        8.41      2.10 o 
   3   4   3      160.77      161.67      7.24 o 
   4   4   3       39.92       42.96     10.44 o 
   5   4   3       11.90        7.47      3.79 o 
  -6   5   3       24.56       30.55      4.04 o 
  -5   5   3       96.04       97.36      4.89 o 
  -4   5   3       61.16       68.77      3.22 o 
  -3   5   3       44.77       43.43      3.81 o 
  -2   5   3      229.06      241.29      5.64 o 
  -1   5   3       23.17       22.64      1.77 o 
   0   5   3       48.32       50.90      1.99 o 
   1   5   3      193.54      196.69      5.51 o 
   2   5   3      114.04      122.98      4.38 o 
   3   5   3      284.24      293.73     10.31 o 
   4   5   3       65.15       61.96      5.07 o 
   5   5   3       12.44       13.28      3.98 o 
  -6   6   3        4.99        4.51      2.21 o 
  -5   6   3        7.85        9.01      2.60 o 
  -4   6   3       11.05        7.59      1.95 o 
  -3   6   3       57.32       46.13      3.07 o 
  -2   6   3       26.01       27.03      1.98 o 
  -1   6   3       72.55       74.05      2.16 o 
   0   6   3      143.35      148.31      3.41 o 
   1   6   3      239.79      250.22      6.65 o 
   2   6   3      186.44      173.28      4.70 o 
   3   6   3      196.73      196.41      6.24 o 
   4   6   3        8.57        9.51      3.47 o 
   5   6   3       15.39       15.85      3.76 o 
  -5   7   3       62.92       74.70      5.25 o 
  -4   7   3       47.02       48.28      2.70 o 
  -3   7   3        6.73        6.61      1.26 o 
  -2   7   3       15.75       16.00      1.57 o 
  -1   7   3      237.14      234.29      4.56 o 
   0   7   3      326.96      328.52      7.30 o 
   1   7   3      189.51      186.74      4.76 o 
   2   7   3      139.11      133.29      4.38 o 
   3   7   3       23.30       19.89      2.77 o 
   4   7   3       52.04       49.37      3.73 o 
   5   7   3       70.55       83.83     17.48 o 
  -5   8   3        4.02        0.80      1.51 o 
  -4   8   3       46.73       46.01      2.64 o 
  -3   8   3      515.30      521.33     10.54 o 
  -2   8   3      140.09      133.79      3.61 o 
  -1   8   3      140.03      132.88      3.39 o 
   0   8   3      142.24      146.54      4.12 o 
   1   8   3       36.99       43.39      2.82 o 
   2   8   3      397.45      389.59      8.59 o 
   3   8   3      391.18      381.83      9.92 o 
   4   8   3       29.03       29.02      4.00 o 
   5   8   3        1.12        2.63      1.95 o 
  -5   9   3       31.08       31.13     10.95 o 
  -4   9   3       10.35       10.08      2.25 o 
  -3   9   3      100.94       99.85      3.73 o 
  -2   9   3      482.83      512.85      6.89 o 
  -1   9   3      142.03      136.61      3.04 o 
   0   9   3       95.52      110.80      3.14 o 
   1   9   3       38.45       42.41      2.95 o 
   2   9   3       36.49       34.36      3.27 o 
   3   9   3      401.34      353.61     39.07 o 
   4   9   3       93.77       99.53      6.79 o 
   5   9   3       12.63       12.66      5.67 o 
  -5  10   3       12.66        8.68      3.20 o 
  -4  10   3      147.81      151.07      5.65 o 
  -3  10   3       88.61       77.44      3.34 o 
  -2  10   3      188.14      182.49      4.18 o 
  -1  10   3       93.49       86.92      2.97 o 
   0  10   3      678.89      683.87      7.75 o 
   1  10   3       38.64       38.99      3.37 o 
   2  10   3       44.50       47.80      4.32 o 
   3  10   3      179.05      169.17      5.52 o 
   4  10   3      159.58      169.81      6.53 o 
   5  10   3       88.01       89.04      5.12 o 
  -5  11   3        5.45        2.44      2.01 o 
  -4  11   3       21.31       20.07      3.27 o 
  -3  11   3      189.07      189.78      5.09 o 
  -2  11   3       72.97       67.49      2.70 o 
  -1  11   3       26.56       29.09      2.11 o 
   0  11   3      122.58      122.71      3.77 o 
   1  11   3      200.16      205.82      5.03 o 
   2  11   3      182.07      188.74      5.33 o 
   3  11   3      432.41      434.72      9.30 o 
   4  11   3      151.31      153.36      5.39 o 
   5  11   3       38.73       34.67     13.76 o 
  -5  12   3       36.31       41.98      6.05 o 
  -4  12   3      126.54      123.67      4.12 o 
  -3  12   3       30.89       28.60      1.84 o 
  -2  12   3      244.58      238.30      4.58 o 
  -1  12   3       15.61       19.05      1.94 o 
   0  12   3      310.11      305.71      6.94 o 
   1  12   3      114.71      104.80      3.79 o 
   2  12   3        5.82        7.11      1.59 o 
   3  12   3      201.94      194.93      5.46 o 
   4  12   3       61.91       64.29      4.19 o 
   5  12   3       35.17       31.66      9.54 o 
  -5  13   3        6.05        4.78      3.72 o 
  -4  13   3       19.52       19.06      4.87 o 
  -3  13   3      167.96      160.86      4.54 o 
  -2  13   3       41.05       42.76      1.65 o 
  -1  13   3       25.80       23.78      2.33 o 
   0  13   3       68.41       73.48      3.02 o 
   1  13   3      190.47      189.22      4.40 o 
   2  13   3      107.15      106.11      3.58 o 
   3  13   3      121.02      122.16      3.93 o 
   4  13   3      151.26      155.14      5.69 o 
   5  13   3       83.52      102.29      5.68 o 
  -5  14   3       58.37       69.35     11.46 o 
  -4  14   3       28.41       23.76      3.64 o 
  -3  14   3      178.35      173.80      6.56 o 
  -2  14   3      377.93      374.53      6.61 o 
  -1  14   3      196.57      191.80      6.90 o 
   0  14   3      157.33      154.87      3.91 o 
   1  14   3      123.00      123.27      4.64 o 
   2  14   3      107.10      108.59      3.35 o 
   3  14   3      304.95      309.35      8.84 o 
   4  14   3       64.09       64.63      4.78 o 
   5  14   3        7.18        4.88      3.13 o 
  -5  15   3        8.17        8.24      3.91 o 
  -4  15   3        5.75        5.23      1.85 o 
  -3  15   3       90.91       91.01      3.76 o 
  -2  15   3      167.76      161.49      6.49 o 
  -1  15   3       15.94       17.20      2.09 o 
   0  15   3       40.54       42.63      3.78 o 
   1  15   3      184.67      182.11      5.11 o 
   2  15   3        6.16        6.99      1.48 o 
   3  15   3      184.78      193.26      6.35 o 
   4  15   3      192.71      193.01      5.54 o 
   5  15   3       11.42        8.19      3.28 o 
  -5  16   3       17.30       16.45      5.37 o 
  -4  16   3       10.36        9.61      3.85 o 
  -3  16   3       70.08       70.78      4.65 o 
  -2  16   3      157.31      157.77      3.96 o 
  -1  16   3       88.37       86.70      2.79 o 
   0  16   3      167.65      162.29      4.67 o 
   1  16   3       83.89       86.37      4.49 o 
   2  16   3       89.72       90.21      3.18 o 
   3  16   3      174.49      177.20      4.97 o 
   4  16   3       28.90       27.40      4.79 o 
   5  16   3        0.26        1.59      2.09 o 
  -5  17   3       31.35       21.18     11.34 o 
  -4  17   3       10.40        9.22      3.68 o 
  -3  17   3       38.31       40.88      4.66 o 
  -2  17   3      316.98      308.87      6.17 o 
  -1  17   3      167.24      160.94      4.49 o 
   0  17   3      177.01      170.01      4.64 o 
   1  17   3       21.95       20.70      4.19 o 
   2  17   3       28.35       27.27      3.66 o 
   3  17   3       23.08       21.88      3.01 o 
   4  17   3        2.22        3.37      1.68 o 
   5  17   3       28.48       27.13      4.28 o 
  -5  18   3        3.03        2.18      2.84 o 
  -4  18   3        2.62        2.25      1.24 o 
  -3  18   3        6.12        6.89      2.09 o 
  -2  18   3       67.28       64.84      2.33 o 
  -1  18   3       29.68       30.07      2.83 o 
   0  18   3       37.19       29.92      3.53 o 
   1  18   3      228.23      223.60      5.97 o 
   2  18   3       24.39       23.78      2.76 o 
   3  18   3        6.19        4.49      1.69 o 
   4  18   3        8.86        7.76      3.20 o 
  -4  19   3        0.80        1.71      1.23 o 
  -3  19   3       59.56       67.70      7.40 o 
  -2  19   3      243.42      240.21      4.75 o 
  -1  19   3       84.11       80.81      4.17 o 
   0  19   3      331.51      317.15      8.24 o 
   1  19   3       94.87       92.08      4.66 o 
   2  19   3       31.57       29.39      3.69 o 
   3  19   3       13.76        9.96      4.03 o 
   4  19   3        3.62        5.54      2.49 o 
  -4  20   3       33.69       43.67      9.78 o 
  -3  20   3      103.36      103.30      4.13 o 
  -2  20   3       42.95       38.91      4.78 o 
  -1  20   3      132.99      137.92      4.56 o 
   0  20   3       52.45       46.70      4.24 o 
   1  20   3       74.13       67.54      3.50 o 
   2  20   3       62.17       62.60      5.39 o 
   3  20   3       54.04       49.97      3.84 o 
   4  20   3       13.50       13.10      4.23 o 
  -4  21   3        5.40        5.08      2.40 o 
  -3  21   3       12.33        9.67      2.74 o 
  -2  21   3       95.43       97.22      3.94 o 
  -1  21   3      150.79      141.36      4.62 o 
   0  21   3       72.27       75.21      3.92 o 
   1  21   3       10.79        7.37      1.92 o 
   2  21   3       88.15       88.79      4.63 o 
   3  21   3        0.27        0.72      1.50 o 
   4  21   3        7.81        9.83      2.95 o 
  -4  22   3       21.97       14.81      7.47 o 
  -3  22   3        7.82        6.07      3.05 o 
  -2  22   3       12.12       10.65      1.83 o 
  -1  22   3       82.34       75.42      3.77 o 
   0  22   3      244.70      242.91      5.62 o 
   1  22   3       44.33       43.60      3.35 o 
   2  22   3       34.93       34.91      3.83 o 
   3  22   3       29.36       28.82      3.96 o 
   4  22   3       14.43       14.38      4.40 o 
  -4  23   3       22.87       14.81      8.21 o 
  -3  23   3       39.66       45.89      8.01 o 
  -2  23   3       84.05       88.82      4.42 o 
  -1  23   3       50.41       44.49      3.91 o 
   0  23   3       27.83       22.52      4.21 o 
   1  23   3       88.83       94.60      3.69 o 
   2  23   3       44.14       41.50      4.45 o 
   3  23   3       11.95        9.91      4.02 o 
   4  23   3        7.01        4.81      3.32 o 
  -4  24   3       20.39       21.06      4.74 o 
  -3  24   3       37.69       48.81      6.84 o 
  -2  24   3       12.28        8.63      2.27 o 
  -1  24   3        8.87        6.12      1.85 o 
   0  24   3       86.42       95.45      3.50 o 
   1  24   3       15.12       12.73      2.75 o 
   2  24   3       24.38       24.25      3.16 o 
   3  24   3        4.82        6.76      2.82 o 
  -3  25   3        2.61        3.30      2.71 o 
  -2  25   3       52.85       55.10      3.66 o 
  -1  25   3       51.35       49.44      4.49 o 
   0  25   3       18.13       13.84      2.89 o 
   1  25   3       23.79       26.02      3.30 o 
   2  25   3      122.50      126.64      4.75 o 
   3  25   3       13.93       16.79      4.35 o 
  -3  26   3       18.39       17.69      4.42 o 
  -2  26   3        4.79        2.98      1.44 o 
  -1  26   3      102.15      112.63      4.12 o 
   0  26   3       40.03       45.06      4.96 o 
   1  26   3       29.97       27.88      3.68 o 
   2  26   3       23.57       17.69      5.06 o 
   3  26   3      110.37      121.66      7.58 o 
  -3  27   3        2.81        2.55      2.27 o 
  -2  27   3        6.10        4.40      1.37 o 
  -1  27   3        0.40        0.39      1.30 o 
   0  27   3       24.68       19.81      5.07 o 
   1  27   3       66.07       70.18      4.44 o 
   2  27   3        8.18        8.23      4.40 o 
   3  27   3       59.26       59.09      8.02 o 
  -3  28   3       46.86       46.87      5.85 o 
  -2  28   3        2.36        2.19      1.87 o 
  -1  28   3       88.31       86.44      4.92 o 
   0  28   3       61.80       61.04      4.08 o 
   1  28   3       10.73       10.27      2.39 o 
   2  28   3       76.55       95.40      6.16 o 
  -2  29   3       32.08       17.82      9.15 o 
  -1  29   3       11.94       10.11      2.85 o 
   0  29   3       45.01       45.54      4.28 o 
   1  29   3        5.01        5.92      2.28 o 
   2  29   3       34.70       22.22     11.75 o 
  -2  30   3        6.40        3.53      1.78 o 
  -1  30   3       15.16        9.89      3.57 o 
   0  30   3       23.29       15.52      4.46 o 
   1  30   3       37.08       46.69      8.19 o 
   2  30   3       36.32       19.08     11.51 o 
  -1  31   3       26.36       19.18      6.93 o 
   0  31   3        8.32        7.98      2.63 o 
   1  31   3        7.69        5.77      2.92 o 
  -1  32   3      222.84      255.07     15.16 o 
   0  32   3       40.40       36.39      8.22 o 
  -5   0   4       59.59       56.71      4.88 o 
  -4   0   4      502.55      494.51     10.20 o 
  -3   0   4       38.77       34.71      3.80 o 
  -2   0   4       11.54       10.16      1.76 o 
  -1   0   4       44.06       43.71      5.77 o 
   0   0   4      104.81      108.05      5.90 o 
   1   0   4        0.37        1.61      1.86 o 
   2   0   4        6.44        6.66      2.95 o 
   4   0   4        0.62        1.85      1.58 o 
   5   0   4       11.24        7.44      3.72 o 
  -5   1   4       20.93       16.26      7.36 o 
  -4   1   4      183.86      187.06      4.67 o 
  -3   1   4       31.39       34.07      4.96 o 
  -2   1   4      216.26      218.46      5.28 o 
  -1   1   4       25.27       25.87      2.28 o 
   0   1   4       32.60       36.77      6.00 o 
   1   1   4       27.81       29.71      3.94 o 
   2   1   4       52.40       55.28      5.86 o 
   3   1   4       75.68       79.39      7.24 o 
   4   1   4       29.03       31.50      4.91 o 
   5   1   4       41.62       41.04     14.72 o 
  -5   2   4       25.72       20.49      3.29 o 
  -4   2   4       78.67       89.23      3.39 o 
  -3   2   4        2.99        2.58      1.50 o 
  -2   2   4       46.15       42.44      3.28 o 
  -1   2   4      299.95      289.37     10.56 o 
   0   2   4       95.60       95.14      5.00 o 
   1   2   4       34.87       43.67      4.57 o 
   2   2   4        3.34        4.35      2.93 o 
   3   2   4       79.54       87.84      7.48 o 
   4   2   4       42.30       37.40     11.66 o 
   5   2   4        4.49        3.79      2.70 o 
  -5   3   4       12.41        9.87      4.34 o 
  -4   3   4        6.72        6.85      1.51 o 
  -3   3   4        0.44        1.84      1.16 o 
  -2   3   4      310.38      319.71      7.21 o 
  -1   3   4       71.80       65.71      2.25 o 
   0   3   4       97.27       99.28      6.41 o 
   1   3   4       52.75       51.33      4.79 o 
   2   3   4      106.50      108.52      4.79 o 
   3   3   4       26.06       28.79      6.37 o 
   4   3   4        0.81        1.91      2.40 o 
   5   3   4        6.41        5.13      2.74 o 
  -5   4   4       33.51       38.49      4.69 o 
  -4   4   4        6.99        4.72      1.73 o 
  -3   4   4      295.56      297.51      7.15 o 
  -2   4   4       68.37       71.21      3.17 o 
  -1   4   4      103.04       97.32      4.29 o 
   0   4   4       51.97       55.11      4.02 o 
   1   4   4      129.68      139.54      5.82 o 
   2   4   4       14.46       18.15      3.35 o 
   3   4   4       29.69       24.61      4.93 o 
   4   4   4       11.47       12.12      3.05 o 
   5   4   4       41.29       21.95     15.11 o 
  -5   5   4       25.84       29.66      6.34 o 
  -4   5   4       19.92       24.68      3.22 o 
  -3   5   4       52.27       53.39      3.41 o 
  -2   5   4       40.88       36.99      2.74 o 
  -1   5   4      467.84      453.67     14.61 o 
   0   5   4      396.44      402.72      8.96 o 
   1   5   4      163.00      168.47      6.75 o 
   2   5   4       15.87       22.97      4.57 o 
   3   5   4       82.00       87.64      8.05 o 
   4   5   4       30.96       28.65      4.99 o 
   5   5   4        7.88        5.00      2.60 o 
  -5   6   4       28.08       28.57     11.34 o 
  -4   6   4        1.98        3.51      1.67 o 
  -3   6   4       45.76       51.73      3.81 o 
  -2   6   4       65.84       64.62      3.43 o 
  -1   6   4      219.94      218.83      5.32 o 
   0   6   4       84.06       89.05      4.92 o 
   1   6   4      270.82      277.26      7.19 o 
   2   6   4       95.49       98.63      5.70 o 
   3   6   4      112.82      109.59      5.74 o 
   4   6   4        3.68        4.74      1.69 o 
   5   6   4       26.77       14.92      9.07 o 
  -5   7   4       26.24       23.93      4.41 o 
  -4   7   4       25.05       23.70      7.50 o 
  -3   7   4       27.64       31.37      4.11 o 
  -2   7   4      178.61      168.86      4.75 o 
  -1   7   4       40.64       39.36      4.03 o 
   0   7   4        7.42        7.94      1.53 o 
   1   7   4      192.40      196.31      6.16 o 
   2   7   4       10.91       12.81      2.70 o 
   3   7   4       25.25       24.84      4.85 o 
   4   7   4        2.36        2.18      1.14 o 
   5   7   4       57.54       56.31      8.68 o 
  -5   8   4        9.68        9.54      5.12 o 
  -4   8   4        1.71        3.66      2.56 o 
  -3   8   4      107.26      104.27      4.72 o 
  -2   8   4       74.94       76.95      3.18 o 
  -1   8   4      281.28      279.59      6.92 o 
   0   8   4      125.53      126.59      3.84 o 
   1   8   4      168.97      167.39      4.77 o 
   2   8   4       74.78       73.05      3.39 o 
   3   8   4       69.42       62.10      4.44 o 
   4   8   4       46.44       49.97      5.26 o 
   5   8   4       26.11       22.41      6.32 o 
  -5   9   4        5.16        5.49      2.32 o 
  -4   9   4        4.93        4.73      2.44 o 
  -3   9   4       33.40       29.80      4.01 o 
  -2   9   4      167.30      164.43      4.85 o 
  -1   9   4       54.37       56.09      2.45 o 
   0   9   4      111.69      116.98      3.93 o 
   1   9   4      123.91      131.35      5.98 o 
   2   9   4       28.25       29.58      3.38 o 
   3   9   4       27.63       28.62      3.57 o 
   4   9   4       49.10       44.83      6.60 o 
   5   9   4       46.90       41.34      7.94 o 
  -5  10   4       36.96       26.11     10.83 o 
  -4  10   4       55.70       63.72      7.85 o 
  -3  10   4       42.83       40.80      3.54 o 
  -2  10   4       75.30       70.49      4.82 o 
  -1  10   4       54.98       56.47      4.77 o 
   0  10   4      169.95      164.52      4.83 o 
   1  10   4      371.45      362.26      9.89 o 
   2  10   4       18.03       17.16      2.14 o 
   3  10   4       30.58       25.02      4.88 o 
   4  10   4       41.96       33.79      7.64 o 
  -5  11   4        0.41        0.66      1.39 o 
  -4  11   4       27.24       18.51      4.38 o 
  -3  11   4       12.25        9.47      2.30 o 
  -2  11   4      578.33      608.09      9.59 o 
  -1  11   4      181.26      186.27      4.73 o 
   0  11   4       44.34       47.02      6.19 o 
   1  11   4       36.84       38.38      3.87 o 
   2  11   4       18.70       19.28      3.33 o 
   3  11   4       20.55       18.86      4.79 o 
   4  11   4      104.08      107.79      6.54 o 
  -5  12   4       12.38       10.64      5.29 o 
  -4  12   4       95.56       97.47      5.45 o 
  -3  12   4       32.28       29.08      2.50 o 
  -2  12   4       83.41       79.59      6.78 o 
  -1  12   4       40.90       42.45      2.91 o 
   0  12   4      241.51      244.40      6.34 o 
   1  12   4        0.17        1.59      1.41 o 
   2  12   4       41.34       46.24      4.28 o 
   3  12   4       25.66       20.27      5.02 o 
   4  12   4      177.83      184.65      9.36 o 
  -5  13   4        1.08        1.50      3.03 o 
  -4  13   4       57.06       39.35     13.72 o 
  -3  13   4       41.07       46.66      3.95 o 
  -2  13   4      217.29      216.27      5.08 o 
  -1  13   4        5.79        4.36      1.10 o 
   0  13   4      179.19      182.62      5.24 o 
   1  13   4       15.62       16.67      2.76 o 
   2  13   4      104.90      107.45      3.76 o 
   3  13   4        2.22        2.22      1.07 o 
   4  13   4      210.11      209.31      6.99 o 
  -4  14   4       25.19       21.62      7.03 o 
  -3  14   4       19.20       21.97      4.16 o 
  -2  14   4       90.18       83.85      3.51 o 
  -1  14   4      105.14      107.07      3.35 o 
   0  14   4       12.12       11.27      1.92 o 
   1  14   4       78.39       74.96      4.79 o 
   2  14   4       11.77       11.58      2.64 o 
   3  14   4       23.97       22.46      3.76 o 
   4  14   4      232.64      230.71      7.65 o 
  -4  15   4       17.73       10.83      4.78 o 
  -3  15   4        1.89        1.44      1.65 o 
  -2  15   4       19.21       19.37      2.59 o 
  -1  15   4       66.23       63.74      2.60 o 
   0  15   4       94.68      100.15      4.18 o 
   1  15   4      269.00      262.13      6.64 o 
   2  15   4       34.19       32.10      3.45 o 
   3  15   4       56.83       54.38      4.29 o 
   4  15   4      117.28      109.98      5.61 o 
  -4  16   4       59.97       79.22      7.49 o 
  -3  16   4      196.73      206.93      7.75 o 
  -2  16   4       13.40       10.17      2.47 o 
  -1  16   4       37.15       35.28      4.52 o 
   0  16   4       13.76       16.17      2.60 o 
   1  16   4       54.10       45.65      4.05 o 
   2  16   4        9.78        7.88      1.87 o 
   3  16   4       12.88       12.40      2.94 o 
   4  16   4       50.31       36.84      5.31 o 
  -4  17   4        5.35        4.16      3.09 o 
  -3  17   4       49.28       52.13      4.67 o 
  -2  17   4       58.57       59.95      3.04 o 
  -1  17   4      174.34      167.39      3.56 o 
   0  17   4        7.33        7.38      1.59 o 
   1  17   4      142.04      138.98      3.98 o 
   2  17   4        1.57        3.44      1.39 o 
   3  17   4       97.90      110.24      5.21 o 
   4  17   4        6.73        4.92      2.32 o 
  -4  18   4       15.67       12.44      6.81 o 
  -3  18   4       68.33       69.34      4.68 o 
  -2  18   4      146.08      151.62      3.88 o 
  -1  18   4      272.00      285.21      5.85 o 
   0  18   4       15.38       12.59      2.43 o 
   1  18   4       18.19       15.21      2.32 o 
   2  18   4       10.39        7.58      2.44 o 
   3  18   4       10.61        9.40      2.52 o 
   4  18   4        1.70        2.51      2.57 o 
  -4  19   4       29.72       23.98     13.37 o 
  -3  19   4        9.71        9.72      3.55 o 
  -2  19   4       52.71       53.76      5.53 o 
  -1  19   4       47.75       44.44      4.17 o 
   0  19   4       26.95       23.57      2.94 o 
   1  19   4      100.42       99.33      4.22 o 
   2  19   4        0.88        2.57      1.00 o 
   3  19   4        6.47        5.56      1.75 o 
   4  19   4       10.28       12.90      4.85 o 
  -4  20   4        9.98        6.68      3.00 o 
  -3  20   4      110.67      126.28      4.92 o 
  -2  20   4       68.66       69.36      8.51 o 
  -1  20   4       78.94       77.57      2.97 o 
   0  20   4       21.31       19.39      2.44 o 
   1  20   4        6.51        4.33      1.40 o 
   2  20   4        8.84        7.49      2.34 o 
   3  20   4        8.66        6.79      2.43 o 
  -3  21   4       12.10        8.96      3.10 o 
  -2  21   4        9.11        7.44      2.36 o 
  -1  21   4       57.37       55.19      4.05 o 
   0  21   4       59.87       48.38      4.56 o 
   1  21   4        2.73        3.14      1.26 o 
   2  21   4       48.88       53.46      4.86 o 
   3  21   4       22.10       20.46      4.47 o 
  -3  22   4       42.38       42.35      8.13 o 
  -2  22   4      103.59      104.49      6.26 o 
  -1  22   4       21.18       17.08      3.30 o 
   0  22   4       60.41       60.30      4.07 o 
   1  22   4      105.09      111.23      4.12 o 
   2  22   4        8.68        9.43      2.56 o 
   3  22   4       11.81        7.56      3.03 o 
  -3  23   4       38.48       21.97     11.63 o 
  -2  23   4       14.87       13.44      2.77 o 
  -1  23   4       15.18       12.91      3.27 o 
   0  23   4       41.44       41.49      7.17 o 
   1  23   4       44.27       43.21      4.25 o 
   2  23   4       23.16       16.40      4.50 o 
   3  23   4       12.05        9.87      3.87 o 
  -3  24   4       24.57       20.60     10.78 o 
  -2  24   4       28.28       27.09      5.53 o 
  -1  24   4       34.48       26.30      6.56 o 
   0  24   4       51.51       50.41      4.83 o 
   1  24   4       26.69       19.25      6.73 o 
   2  24   4        7.51        5.94      2.46 o 
  -2  25   4        0.42        0.97      1.87 o 
  -1  25   4       78.45       81.20      4.27 o 
   0  25   4      141.25      142.49      4.10 o 
   1  25   4        0.43        0.97      1.36 o 
   2  25   4       64.81       73.00      4.33 o 
  -2  26   4       53.30       59.75      7.61 o 
  -1  26   4       20.94       15.02      5.68 o 
   0  26   4       37.73       30.65      5.04 o 
   1  26   4       14.84        8.93      3.98 o 
   2  26   4        4.59        2.07      1.69 o 
  -2  27   4        1.43        3.42      1.96 o 
  -1  27   4       20.47       12.01      5.52 o 
   0  27   4       45.90       49.67      5.62 o 
   1  27   4       64.67       60.52      7.55 o 
  -1  28   4       26.31       16.56      9.21 o 
   0  28   4       28.62       19.14      7.68 o 
   1  28   4       32.45       19.34      7.18 o 
   0  29   4      154.13      189.22     11.97 o 
  -4   0   5       12.27        7.16      2.93 o 
  -3   0   5        4.03        3.49      2.68 o 
  -2   0   5       87.92       89.41      9.99 o 
  -1   0   5       40.71       39.67      7.42 o 
   0   0   5        0.03        3.79      2.66 o 
   1   0   5      204.31      233.29     12.37 o 
   2   0   5       52.88       45.78      6.33 o 
   3   0   5        8.43        7.38      3.97 o 
   4   0   5       26.02       16.47      5.84 o 
  -4   1   5       52.71       47.69      5.96 o 
  -3   1   5       26.49       25.67      7.03 o 
  -2   1   5       64.53       62.27      4.55 o 
  -1   1   5       36.08       35.11      2.80 o 
   0   1   5       65.16       64.69      4.11 o 
   1   1   5       75.99       87.22      6.45 o 
   2   1   5       43.32       49.18      5.39 o 
   3   1   5       35.88       33.38      5.14 o 
   4   1   5       11.69        6.82      2.72 o 
  -4   2   5       70.53       75.49      3.78 o 
  -3   2   5       11.32        9.83      2.73 o 
  -2   2   5       13.37       11.62      2.80 o 
  -1   2   5       29.33       27.89      4.08 o 
   0   2   5      214.99      225.02      6.13 o 
   1   2   5        3.67        4.07      1.60 o 
   2   2   5        3.90        7.99      2.07 o 
   3   2   5       27.81       29.91      4.62 o 
   4   2   5       88.30       88.35      8.22 o 
  -4   3   5        8.31        5.75      2.24 o 
  -3   3   5       65.98       68.93      4.75 o 
  -2   3   5       15.34       15.60      3.21 o 
  -1   3   5       28.03       30.65      3.40 o 
   0   3   5        7.71        6.83      1.66 o 
   1   3   5       21.71       21.67      3.74 o 
   2   3   5       29.78       25.18      4.69 o 
   3   3   5        8.15        6.68      2.20 o 
   4   3   5       13.49        6.37      2.58 o 
  -4   4   5       10.29        8.57      3.11 o 
  -3   4   5       78.05       88.67      5.39 o 
  -2   4   5       45.43       45.00      8.14 o 
  -1   4   5      145.50      143.36      4.53 o 
   0   4   5      181.78      190.97      5.14 o 
   1   4   5       63.99       61.70      5.45 o 
   2   4   5       29.45       24.94      6.50 o 
   3   4   5       13.20        8.08      4.70 o 
   4   4   5        1.43        2.19      2.24 o 
  -4   5   5       30.65       31.03      6.87 o 
  -3   5   5       92.62      108.80      4.16 o 
  -2   5   5       90.70      102.76      7.88 o 
  -1   5   5        1.70        2.05      1.95 o 
   0   5   5      181.64      187.74      6.65 o 
   1   5   5       35.19       40.05      4.16 o 
   2   5   5       62.07       64.67      6.80 o 
   3   5   5       66.86       70.64      5.71 o 
   4   5   5       19.66       11.29      6.43 o 
  -4   6   5        9.44        9.77      3.60 o 
  -3   6   5       29.85       31.42      5.56 o 
  -2   6   5      158.85      164.49      5.00 o 
  -1   6   5       62.00       61.24      3.37 o 
   0   6   5      115.40      117.66      5.83 o 
   1   6   5       35.93       35.95      4.56 o 
   2   6   5       47.48       42.93      6.00 o 
   3   6   5       35.80       33.80      5.29 o 
   4   6   5       16.96       12.97      4.61 o 
  -4   7   5       20.97       10.58      5.46 o 
  -3   7   5       69.81       75.38      4.23 o 
  -2   7   5      139.96      141.57      4.95 o 
  -1   7   5       95.27      104.12      5.71 o 
   0   7   5       26.80       24.02      3.03 o 
   1   7   5       61.58       59.41      5.27 o 
   2   7   5       81.80       87.94      6.70 o 
   3   7   5       58.99       62.53      6.76 o 
   4   7   5        1.67        2.95      2.06 o 
  -4   8   5       31.68       17.55     10.13 o 
  -3   8   5        2.27        2.73      1.18 o 
  -2   8   5       32.41       36.62      4.90 o 
  -1   8   5      251.16      245.90      5.22 o 
   0   8   5       13.51       15.81      2.56 o 
   1   8   5        8.04        7.85      2.43 o 
   2   8   5        1.84        1.92      1.63 o 
   3   8   5        0.18        1.92      1.42 o 
   4   8   5       30.21       31.17     10.52 o 
  -4   9   5       46.94       58.42      4.90 o 
  -3   9   5       22.33       23.88      3.08 o 
  -2   9   5       14.15       14.19      4.07 o 
  -1   9   5      138.57      138.43      4.62 o 
   0   9   5        2.52        4.60      1.92 o 
   1   9   5      200.46      201.41      5.24 o 
   2   9   5       48.27       45.96      6.28 o 
   3   9   5       24.39       24.40      3.71 o 
   4   9   5       21.97       17.37      8.87 o 
  -4  10   5        2.31        3.66      3.29 o 
  -3  10   5       63.55       67.44      3.39 o 
  -2  10   5       92.15      111.40      5.04 o 
  -1  10   5      113.05      111.31      3.74 o 
   0  10   5       13.94       13.29      2.74 o 
   1  10   5       31.30       27.23      2.84 o 
   2  10   5       91.61       90.06      4.38 o 
   3  10   5       63.15       63.02      6.99 o 
   4  10   5       29.95       35.51      9.04 o 
  -4  11   5       33.24       21.70     11.35 o 
  -3  11   5       18.43       19.82      5.06 o 
  -2  11   5       34.57       36.25      4.57 o 
  -1  11   5       93.95       97.10      3.76 o 
   0  11   5      106.12      111.63      4.22 o 
   1  11   5        3.47        4.30      1.78 o 
   2  11   5       27.61       24.25      4.35 o 
   3  11   5       19.14       19.07      2.96 o 
  -4  12   5      136.08      164.32     11.95 o 
  -3  12   5       11.06       10.99      3.30 o 
  -2  12   5       22.22       18.41      3.73 o 
  -1  12   5       59.78       63.56      4.43 o 
   0  12   5       34.46       33.52      3.62 o 
   1  12   5       12.04       10.35      2.42 o 
   2  12   5      126.50      125.23      4.91 o 
   3  12   5       17.95       13.31      6.94 o 
  -4  13   5      104.17       95.96     10.75 o 
  -3  13   5       51.80       60.39      6.50 o 
  -2  13   5       27.02       27.44      3.68 o 
  -1  13   5       43.90       50.79      4.60 o 
   0  13   5       47.19       49.06      5.09 o 
   1  13   5       17.54       15.64      3.38 o 
   2  13   5        3.95        3.41      1.30 o 
   3  13   5       10.58        9.87      3.90 o 
  -3  14   5       23.30       19.19      4.56 o 
  -2  14   5       39.97       40.34      3.35 o 
  -1  14   5       28.08       22.28      3.10 o 
   0  14   5       59.86       55.66      3.86 o 
   1  14   5       52.01       51.98      5.89 o 
   2  14   5      119.75      118.41      3.93 o 
   3  14   5        6.06        5.46      3.30 o 
  -3  15   5        2.47        3.62      2.55 o 
  -2  15   5       32.81       24.02      4.95 o 
  -1  15   5       97.40      112.74      4.11 o 
   0  15   5        4.12        2.63      1.08 o 
   1  15   5       57.79       64.50      4.46 o 
   2  15   5       64.05       59.56      5.84 o 
   3  15   5       13.31       13.83      2.85 o 
  -3  16   5       32.53       20.87      9.14 o 
  -2  16   5        4.95        3.58      1.34 o 
  -1  16   5       30.40       21.04      4.21 o 
   0  16   5       11.68       10.09      2.74 o 
   1  16   5       14.83       12.69      2.84 o 
   2  16   5        6.30        4.56      1.52 o 
   3  16   5        8.66        7.56      2.33 o 
  -3  17   5       83.82       81.96      7.44 o 
  -2  17   5       25.63       16.21      7.38 o 
  -1  17   5      119.22      138.55      4.50 o 
   0  17   5        5.96        5.76      1.60 o 
   1  17   5       62.88       61.37      5.11 o 
   2  17   5       25.05       25.22      3.99 o 
   3  17   5       10.54        6.99      2.32 o 
  -3  18   5       16.54       11.97      3.44 o 
  -2  18   5       20.01       18.06      6.32 o 
  -1  18   5       64.81       64.31      3.63 o 
   0  18   5       57.48       53.57      3.99 o 
   1  18   5       32.59       30.08      4.32 o 
   2  18   5        1.24        1.41      1.26 o 
  -3  19   5       11.41        8.38      2.58 o 
  -2  19   5        1.59        2.45      1.63 o 
  -1  19   5        8.52        7.87      1.90 o 
   0  19   5       13.33       14.92      2.30 o 
   1  19   5        2.76        2.66      1.48 o 
   2  19   5        1.02        1.78      1.06 o 
  -2  20   5       15.96       15.72      4.16 o 
  -1  20   5        7.04        5.27      1.63 o 
   0  20   5       43.17       44.13      9.48 o 
   1  20   5       41.41       36.49      4.32 o 
   2  20   5       24.29       14.63      6.52 o 
  -2  21   5        0.13        2.01      1.43 o 
  -1  21   5       37.84       27.48      8.91 o 
   0  21   5       26.77       15.24      5.27 o 
   1  21   5        4.31        3.54      1.25 o 
   2  21   5        0.61        1.39      1.61 o 
  -2  22   5       32.40       32.22      6.40 o 
  -1  22   5       10.78        5.91      2.93 o 
   0  22   5      104.01      103.62      4.97 o 
   1  22   5        1.11        2.29      1.67 o 
  -1  23   5        1.71        2.97      1.79 o 
   0  23   5       30.22       15.60      4.89 o 
   1  23   5        3.79        4.01      1.59 o 
  -1  24   5        3.10        4.60      2.13 o 
   0  24   5       67.71       52.76      9.47 o 
  -3   0   6        1.07        1.27      2.19 o 
  -2   0   6       12.72       14.02      5.15 o 
  -1   0   6       58.55       56.28      6.64 o 
   0   0   6        0.28        1.12      2.29 o 
   1   0   6      180.15      206.95      9.73 o 
   2   0   6       21.67       24.89      5.98 o 
   3   0   6       14.17       11.09      4.54 o 
  -3   1   6       13.37       10.19      5.09 o 
  -2   1   6        0.15        1.29      1.77 o 
  -1   1   6       53.81       58.56      7.08 o 
   0   1   6       47.58       46.99      5.03 o 
   1   1   6      108.09      105.99      9.17 o 
   2   1   6       37.81       35.18      4.76 o 
   3   1   6        3.39        6.86      2.79 o 
  -3   2   6       16.20       15.13      3.07 o 
  -2   2   6       38.87       40.23      6.96 o 
  -1   2   6       17.58       16.60      4.42 o 
   0   2   6        6.96        4.31      1.53 o 
   1   2   6       83.36       71.63      6.17 o 
   2   2   6        4.82        4.56      2.87 o 
   3   2   6       28.11       24.03      4.38 o 
  -3   3   6        1.94        3.27      1.99 o 
  -2   3   6       22.54       22.28      5.74 o 
  -1   3   6       12.66        9.06      5.11 o 
   0   3   6      141.42      147.96     11.45 o 
   1   3   6       89.45       86.20      9.39 o 
   2   3   6       40.24       23.75      8.36 o 
   3   3   6        1.07        3.31      2.50 o 
  -3   4   6        4.48        2.95      1.85 o 
  -2   4   6        4.31        3.67      1.95 o 
  -1   4   6      111.54      112.77      5.72 o 
   0   4   6       52.04       43.24      8.57 o 
   1   4   6       19.08       13.98      5.99 o 
   2   4   6       23.08       21.12      4.25 o 
  -3   5   6       20.13       12.45      5.59 o 
  -2   5   6       40.10       36.30      4.53 o 
  -1   5   6       10.79       12.69      3.66 o 
   0   5   6       31.83       24.72      4.36 o 
   1   5   6        5.98        7.19      2.46 o 
   2   5   6      112.84      131.48      6.92 o 
  -3   6   6       13.21        7.94      4.14 o 
  -2   6   6       18.33       15.13      3.94 o 
  -1   6   6       22.83       22.54      6.25 o 
   0   6   6        0.28        1.91      1.65 o 
   1   6   6        9.19        7.41      2.35 o 
   2   6   6        5.05        3.87      1.91 o 
  -3   7   6       25.81       12.04      2.62 o 
  -2   7   6       68.73       66.77      4.22 o 
  -1   7   6       32.99       26.32      6.11 o 
   0   7   6        2.09        2.56      1.46 o 
   1   7   6       81.94       91.49      6.46 o 
   2   7   6       26.96       30.62      7.03 o 
  -3   8   6        2.70        2.90      1.77 o 
  -2   8   6        1.99        3.69      1.86 o 
  -1   8   6        3.24        5.57      2.62 o 
   0   8   6       68.36       68.15      6.33 o 
   1   8   6        9.14        9.23      3.21 o 
   2   8   6       30.07       29.07      7.18 o 
  -3   9   6       93.17      112.67     13.33 o 
  -2   9   6        9.71       80.11     48.37 o 
  -1   9   6        7.28        6.75      3.03 o 
   0   9   6        6.99        6.10      3.13 o 
   1   9   6       47.98       52.53      5.07 o 
   2   9   6       15.62       10.43      3.85 o 
  -2  10   6       17.53       12.39      5.55 o 
  -1  10   6       22.85       19.93      7.51 o 
   0  10   6       14.20       13.47      3.38 o 
   1  10   6       16.21       16.42      3.46 o 
   2  10   6       29.50       25.84      4.88 o 
  -2  11   6        1.10        2.92      1.79 o 
  -1  11   6       60.50       69.85     10.67 o 
   0  11   6       51.42       45.22      9.00 o 
   1  11   6       31.78       34.30      5.73 o 
   2  11   6       42.16       38.77      7.49 o 
  -2  12   6        4.05        5.41      1.98 o 
  -1  12   6       14.91       11.05      3.86 o 
   0  12   6      101.71      115.87      5.31 o 
   1  12   6       16.39       14.50      3.75 o 
   2  12   6       39.37       30.79      5.24 o 
  -2  13   6       29.15       24.78      4.18 o 
  -1  13   6       44.86       36.23     10.83 o 
   0  13   6       21.30       17.13      4.39 o 
   1  13   6       36.99       39.11      5.66 o 
  -2  14   6        6.15        5.89      2.49 o 
  -1  14   6       31.87       21.09      9.82 o 
   0  14   6      137.91      146.27      5.04 o 
   1  14   6       68.75       60.02      9.36 o 
  -1  15   6       28.17       18.70      6.69 o 
   0  15   6        2.47        0.49      1.35 o 
   1  15   6        5.31        6.31      1.86 o 
  -1  16   6       28.88       24.82      5.37 o 
   0  16   6       26.24       15.52      5.30 o 
   1  16   6        4.03        2.72      1.19 o 
  -1  17   6        8.31        6.52      3.13 o 
   0  17   6       11.47       10.00      2.45 o 
                                                 
